# Supplementary material for: Poly[tris­(μ3-5-amino­isophthalato)diaqua­dicerium(III)]
Source: Acta Crystallogr Sect E Struct Rep Online. 2008 Sep 27;64(Pt 10):m1326. doi: 10.1107/S160053680803033X (PMC2959393; doi:10.1107/S160053680803033X)
Supplement: Supplementary file 1 [file e-64-m1326-sup1.cif]

##############################################################################
###                                                                        ###
###        Electronic paper (Acta Crystallographica Section E)             ###
###                                                                        ###
##############################################################################
#                                                                            #
# This CIF contains the data in a paper accepted for publication in Acta     #
# Crystallographica Section E. It conforms to the requirements of Notes      #
# for Authors for Section E, and has been peer reviewed under the auspices   #
# of the IUCr Commission on Journals.                                        #
#                                                                            #
# Full details of the Crystallographic Information File format               #
# are given in the paper "The Crystallographic Information File (CIF):       #
# a New Standard Archive File for Crystallography" by S. R. Hall, F. H.      #
# Allen and I. D. Brown [Acta Cryst. (1991), A47, 655-685].                  #
#                                                                            #
# The current version of the core CIF dictionary is obtainable from          #
# ftp://ftp.iucr.org/pub/cif_core.dic. The current version number is 2.4.    #
#                                                                            #
# Software is freely available for graphical display of the structure(s) in  #
# this CIF.  For information consult the CIF home page http://www.iucr.org/  #
# cif/home.html                                                              #
#                                                                            #
# This file may be used for bona fide research purposes within the           #
# scientific community so long as proper attribution is given to the journal # 
# article from which it was obtained.                                        #
#                                                                            #
##############################################################################
                                             
data_I
_audit_creation_method     SHELXL-97
_chemical_name_systematic
;
Poly[tris(\m~3~-5-aminoisophthalato)diaquadicerium(III)]
;
_chemical_name_common     ?
_chemical_formula_moiety     'C24 H19 Ce2 N3 O14'
_chemical_formula_sum     'C24 H19 Ce2 N3 O14'
_chemical_formula_iupac     '[Ce2 (C8 H5 N O4)3 (H2 O)2]'
_chemical_formula_weight     853.66
_chemical_melting_point     ?
_symmetry_cell_setting     orthorhombic
_symmetry_space_group_name_H-M     'P b c n'
_symmetry_space_group_name_Hall     '-P 2n 2ab'
loop_
    _symmetry_equiv_pos_as_xyz
    'x, y, z'
    '-x+1/2, -y+1/2, z+1/2'
    'x+1/2, -y+1/2, -z'
    '-x, y, -z+1/2'
    '-x, -y, -z'
    'x-1/2, y-1/2, -z-1/2'
    '-x-1/2, y-1/2, z'
    'x, -y, z-1/2'
_cell_length_a     12.2360(7)
_cell_length_b     8.0600(5)
_cell_length_c     25.6700(15)
_cell_angle_alpha     90
_cell_angle_beta     90
_cell_angle_gamma     90
_cell_volume     2531.6(3)
_cell_formula_units_Z     4
_cell_measurement_reflns_used     3043
_cell_measurement_theta_min     2.30
_cell_measurement_theta_max     28.36
_cell_measurement_temperature     298(2)
_exptl_crystal_description     block
_exptl_crystal_colour     brown
_exptl_crystal_size_max     0.21
_exptl_crystal_size_mid     0.20
_exptl_crystal_size_min     0.19
_exptl_crystal_density_diffrn     2.240
_exptl_crystal_density_meas     ?
_exptl_crystal_density_method     'not measured'
_exptl_crystal_F_000     1648
_exptl_absorpt_coefficient_mu     3.634
_exptl_absorpt_correction_type     multi-scan
_exptl_absorpt_process_details     '(SADABS; Sheldrick, 1996)'
_exptl_absorpt_correction_T_min     0.5158
_exptl_absorpt_correction_T_max     0.5451
_exptl_special_details
;
;
_diffrn_ambient_temperature     298(2)
_diffrn_radiation_type     MoK\a
_diffrn_radiation_wavelength     0.71069
_diffrn_radiation_source     'fine-focus sealed tube'
_diffrn_radiation_monochromator     'graphite'
_diffrn_measurement_device_type     'Siemens SMART CCD area-detector'
_diffrn_measurement_method     '\f and \w'
_diffrn_detector_area_resol_mean     ?
_diffrn_reflns_number     11818
_diffrn_reflns_av_R_equivalents     0.0340
_diffrn_reflns_av_sigmaI/netI     0.0225
_diffrn_reflns_theta_min     2.30
_diffrn_reflns_theta_max     25.01
_diffrn_reflns_theta_full     25.01
_diffrn_measured_fraction_theta_max     0.999
_diffrn_measured_fraction_theta_full     0.999
_diffrn_reflns_limit_h_min     -14
_diffrn_reflns_limit_h_max     13
_diffrn_reflns_limit_k_min     -9
_diffrn_reflns_limit_k_max     9
_diffrn_reflns_limit_l_min     -30
_diffrn_reflns_limit_l_max     23
_diffrn_standards_number     0
_diffrn_standards_interval_count     .
_diffrn_standards_interval_time     .
_diffrn_standards_decay_%     ?
_refine_special_details
;
Refinement of <i>F</i>^2^ against ALL reflections. The weighted <i>R</i>-factor
<i>wR</i> and goodness of fit <i>S</i> are based on <i>F</i>^2^, conventional
<i>R</i>-factors <i>R</i> are based on <i>F</i>, with <i>F</i> set to zero for
negative <i>F</i>^2^. The threshold expression of <i>F</i>^2^ >
\s(<i>F</i>^2^) is used only for calculating <i>R</i>-factors(gt) <i>etc</i>.
and is not relevant to the choice of reflections for refinement.
<i>R</i>-factors based on <i>F</i>^2^ are statistically about twice as large
as those based on <i>F</i>, and <i>R</i>- factors based on ALL data will be
even larger.
;
_reflns_number_total     2233
_reflns_number_gt     2001
_reflns_threshold_expression     I>2\s(I)
_refine_ls_structure_factor_coef     Fsqd
_refine_ls_matrix_type     full
_refine_ls_R_factor_all     0.0226
_refine_ls_R_factor_gt     0.0188
_refine_ls_wR_factor_gt     0.0435
_refine_ls_wR_factor_ref     0.0452
_refine_ls_goodness_of_fit_ref     1.040
_refine_ls_restrained_S_all     1.054
_refine_ls_number_reflns     2233
_refine_ls_number_parameters     196
_refine_ls_number_restraints     2
_refine_ls_hydrogen_treatment     constr
_refine_ls_weighting_scheme     calc
_refine_ls_weighting_details
         'calc w=1/[\s^2^(Fo^2^)+(0.0208P)^2^+2.5416P] where P=(Fo^2^+2Fc^2^)/3'
_atom_sites_solution_hydrogens     geom
_atom_sites_solution_primary     direct
_atom_sites_solution_secondary     difmap
_refine_ls_shift/su_max     0.001
_refine_ls_shift/su_mean     0.000
_refine_diff_density_max     0.451
_refine_diff_density_min     -0.640
_refine_ls_extinction_method     none
_refine_ls_extinction_coef     ?
loop_
    _atom_type_symbol
    _atom_type_description
    _atom_type_scat_dispersion_real
    _atom_type_scat_dispersion_imag
    _atom_type_scat_source
    'C' 'C' 0.0033 0.0016
                         'International Tables Vol C Tables 4.2.6.8 and 6.1.1.4'
    'H' 'H' 0.0000 0.0000
                         'International Tables Vol C Tables 4.2.6.8 and 6.1.1.4'
    'N' 'N' 0.0061 0.0033
                         'International Tables Vol C Tables 4.2.6.8 and 6.1.1.4'
    'O' 'O' 0.0106 0.0060
                         'International Tables Vol C Tables 4.2.6.8 and 6.1.1.4'
    'Ce' 'Ce' -0.2486 2.6331
                         'International Tables Vol C Tables 4.2.6.8 and 6.1.1.4'
_computing_data_collection     'SMART (Siemens, 1996)'
_computing_cell_refinement     'SAINT (Siemens, 1996)'
_computing_data_reduction     'SAINT (Siemens, 1996)'
_computing_structure_solution     'SHELXS97 (Sheldrick, 2008)'
_computing_structure_refinement     'SHELXL97 (Sheldrick, 2008)'
_computing_molecular_graphics     'SHELXTL (Sheldrick, 2008)'
_computing_publication_material     'SHELXTL (Sheldrick, 2008)'
loop_
    _atom_site_type_symbol
    _atom_site_label
    _atom_site_fract_x
    _atom_site_fract_y
    _atom_site_fract_z
    _atom_site_U_iso_or_equiv
    _atom_site_adp_type
    _atom_site_calc_flag
    _atom_site_refinement_flags
    _atom_site_occupancy
    _atom_site_disorder_assembly
    _atom_site_disorder_group
    Ce Ce1 0.694451(12) 0.038178(18) 0.094984(6) 0.01318(7) Uani d U 1 . .
    H H1A 0.4903 -0.1228 0.0487 0.016 Uiso d R 1 . .
    H H1B 0.4671 -0.1140 0.0998 0.016 Uiso d R 1 . .
    N N1 0.1463(2) 0.4699(3) 0.15158(11) 0.0302(7) Uani d . 1 . .
    H H1C 0.1531 0.4128 0.1797 0.036 Uiso d R 1 . .
    H H1D 0.1042 0.5534 0.1571 0.036 Uiso d R 1 . .
    N N2 0.5000 -0.7310(4) 0.2500 0.0418(11) Uani d S 1 . .
    H H2A 0.5462 -0.7843 0.2311 0.050 Uiso d R 1 . .
    O O1 0.53914(15) 0.2297(2) 0.12641(8) 0.0227(5) Uani d . 1 . .
    O O2 0.62001(17) 0.4491(3) 0.09148(8) 0.0250(5) Uani d . 1 . .
    O O3 0.38087(15) 0.8402(2) -0.01169(8) 0.0220(5) Uani d . 1 . .
    O O4 0.77549(15) 0.2778(2) 0.03332(8) 0.0204(4) Uani d U 1 . .
    O O5 0.63242(18) -0.0423(2) 0.18383(9) 0.0282(5) Uani d . 1 . .
    O O6 0.70692(16) -0.2648(2) 0.15024(8) 0.0232(5) Uani d U 1 . .
    O O1W 0.51934(16) -0.1043(3) 0.07824(9) 0.0280(5) Uani d . 1 . .
    C C1 0.4286(2) 0.4564(3) 0.09890(11) 0.0159(6) Uani d . 1 . .
    C C2 0.4177(2) 0.5614(3) 0.05642(12) 0.0177(6) Uani d . 1 . .
    H H2 0.4786 0.5885 0.0365 0.021 Uiso calc R 1 . .
    C C3 0.3163(2) 0.6262(3) 0.04351(11) 0.0174(6) Uani d . 1 . .
    C C4 0.2262(2) 0.5922(4) 0.07468(12) 0.0179(6) Uani d . 1 . .
    H H4 0.1576 0.6316 0.0652 0.021 Uiso calc R 1 . .
    C C5 0.2384(2) 0.4998(3) 0.11991(12) 0.0189(6) Uani d . 1 . .
    C C6 0.3393(2) 0.4281(3) 0.13138(12) 0.0182(6) Uani d . 1 . .
    H H6 0.3469 0.3613 0.1607 0.022 Uiso calc R 1 . .
    C C7 0.5365(2) 0.3728(3) 0.10682(11) 0.0164(6) Uani d . 1 . .
    C C8 0.3065(2) 0.7357(3) -0.00284(12) 0.0173(6) Uani d . 1 . .
    C C9 0.5727(2) -0.2982(3) 0.21853(11) 0.0171(6) Uani d . 1 . .
    C C10 0.5748(2) -0.4714(3) 0.21935(12) 0.0205(6) Uani d . 1 . .
    H H10 0.6261 -0.5283 0.1995 0.025 Uiso calc R 1 . .
    C C11 0.5000 -0.5599(5) 0.2500 0.0212(9) Uani d S 1 . .
    C C12 0.5000 -0.2132(5) 0.2500 0.0176(9) Uani d S 1 . .
    H H12 0.5000 -0.0978 0.2500 0.021 Uiso calc SR 1 . .
    C C13 0.6425(2) -0.1977(3) 0.18270(11) 0.0165(6) Uani d . 1 . .
loop_
    _atom_site_aniso_label
    _atom_site_aniso_U_11
    _atom_site_aniso_U_22
    _atom_site_aniso_U_33
    _atom_site_aniso_U_12
    _atom_site_aniso_U_13
    _atom_site_aniso_U_23
    Ce1 0.01069(10) 0.01242(10) 0.01642(12) -0.00009(6) -0.00036(6) 0.00135(6)
    N1 0.0194(14) 0.0396(16) 0.0314(18) 0.0059(12) 0.0102(12) 0.0138(13)
    N2 0.070(3) 0.0152(19) 0.040(3) 0.000 0.030(2) 0.000
    O1 0.0200(10) 0.0169(10) 0.0311(13) 0.0053(8) 0.0002(9) 0.0026(9)
    O2 0.0132(11) 0.0306(12) 0.0314(14) -0.0012(9) 0.0007(9) 0.0030(10)
    O3 0.0243(11) 0.0195(11) 0.0224(12) -0.0062(9) -0.0041(9) 0.0065(9)
    O4 0.0179(10) 0.0227(11) 0.0205(11) -0.0003(8) -0.0036(9) 0.0016(9)
    O5 0.0395(13) 0.0170(11) 0.0280(13) 0.0005(9) 0.0133(11) 0.0036(9)
    O6 0.0235(11) 0.0225(9) 0.0236(12) 0.0025(9) 0.0101(9) 0.0048(8)
    O1W 0.0187(11) 0.0323(12) 0.0329(13) -0.0066(10) 0.0010(10) -0.0076(11)
    C1 0.0136(14) 0.0137(14) 0.0204(16) -0.0002(11) -0.0011(11) -0.0010(12)
    C2 0.0151(14) 0.0154(14) 0.0226(16) -0.0004(11) 0.0026(13) -0.0014(12)
    C3 0.0194(15) 0.0126(14) 0.0201(16) -0.0010(11) -0.0020(12) -0.0016(12)
    C4 0.0135(13) 0.0178(14) 0.0223(16) 0.0017(12) -0.0013(12) -0.0024(13)
    C5 0.0140(14) 0.0195(14) 0.0233(17) 0.0003(12) 0.0011(13) 0.0001(13)
    C6 0.0155(14) 0.0168(14) 0.0225(17) 0.0002(11) -0.0007(13) 0.0032(12)
    C7 0.0132(14) 0.0191(15) 0.0168(15) -0.0005(12) -0.0013(12) -0.0024(13)
    C8 0.0186(14) 0.0156(14) 0.0176(16) 0.0047(12) -0.0009(12) -0.0033(12)
    C9 0.0185(14) 0.0173(14) 0.0155(15) -0.0003(11) 0.0017(12) 0.0005(12)
    C10 0.0255(16) 0.0184(14) 0.0176(16) 0.0040(12) 0.0050(14) -0.0020(13)
    C11 0.032(2) 0.015(2) 0.016(2) 0.000 0.0031(19) 0.000
    C12 0.021(2) 0.016(2) 0.016(2) 0.000 0.0012(17) 0.000
    C13 0.0162(14) 0.0189(14) 0.0144(15) -0.0002(12) 0.0001(12) -0.0004(12)
_geom_special_details
;
All e.s.d.'s (except the e.s.d. in the dihedral angle between two l.s. planes)
are estimated using the full covariance matrix. The cell e.s.d.'s are taken
into account individually in the estimation of e.s.d.'s in distances, angles
and torsion angles; correlations between e.s.d.'s in cell parameters are only
used when they are defined by crystal symmetry. An approximate (isotropic)
treatment of cell e.s.d.'s is used for estimating e.s.d.'s involving l.s.
planes.
;
loop_
    _geom_bond_atom_site_label_1
    _geom_bond_atom_site_label_2
    _geom_bond_site_symmetry_2
    _geom_bond_distance
    _geom_bond_publ_flag
    Ce1 O2 7_755 2.383(2) ?
    Ce1 O6 7_765 2.448(2) ?
    Ce1 O1W . 2.469(2) ?
    Ce1 O5 . 2.490(2) ?
    Ce1 O3 5_665 2.5263(19) ?
    Ce1 O1 . 2.5779(19) ?
    Ce1 O4 7_755 2.654(2) ?
    Ce1 O4 . 2.6870(19) ?
    Ce1 O6 . 2.828(2) ?
    Ce1 C8 5_665 2.986(3) ?
    N1 C5 . 1.410(4) ?
    N1 H1C . 0.8600 ?
    N1 H1D . 0.8599 ?
    N2 C11 . 1.379(5) ?
    N2 H2A . 0.8600 ?
    O1 C7 . 1.258(3) ?
    O2 C7 . 1.256(3) ?
    O2 Ce1 7_765 2.383(2) ?
    O3 C8 . 1.261(3) ?
    O3 Ce1 5_665 2.5263(19) ?
    O4 C8 5_665 1.276(3) ?
    O4 Ce1 7_765 2.654(2) ?
    O5 C13 . 1.259(3) ?
    O6 C13 . 1.268(3) ?
    O6 Ce1 7_755 2.448(2) ?
    O1W H1A . 0.8500 ?
    O1W H1B . 0.8500 ?
    C1 C2 . 1.387(4) ?
    C1 C6 . 1.393(4) ?
    C1 C7 . 1.496(4) ?
    C2 C3 . 1.387(4) ?
    C2 H2 . 0.9300 ?
    C3 C4 . 1.389(4) ?
    C3 C8 . 1.486(4) ?
    C4 C5 . 1.387(4) ?
    C4 H4 . 0.9300 ?
    C5 C6 . 1.395(4) ?
    C6 H6 . 0.9300 ?
    C8 O4 5_665 1.276(3) ?
    C8 Ce1 5_665 2.986(3) ?
    C9 C12 . 1.384(3) ?
    C9 C10 . 1.396(4) ?
    C9 C13 . 1.494(4) ?
    C10 C11 . 1.402(3) ?
    C10 H10 . 0.9300 ?
    C11 C10 4_655 1.402(3) ?
    C12 C9 4_655 1.384(3) ?
    C12 H12 . 0.9300 ?
loop_
    _geom_angle_atom_site_label_1
    _geom_angle_atom_site_label_2
    _geom_angle_atom_site_label_3
    _geom_angle_site_symmetry_1
    _geom_angle_site_symmetry_3
    _geom_angle
    _geom_angle_publ_flag
    O2 Ce1 O6 7_755 7_765 75.39(7) ?
    O2 Ce1 O1W 7_755 . 132.85(7) ?
    O6 Ce1 O1W 7_765 . 146.17(7) ?
    O2 Ce1 O5 7_755 . 104.28(7) ?
    O6 Ce1 O5 7_765 . 77.79(7) ?
    O1W Ce1 O5 . . 76.92(7) ?
    O2 Ce1 O3 7_755 5_665 115.63(7) ?
    O6 Ce1 O3 7_765 5_665 114.74(6) ?
    O1W Ce1 O3 . 5_665 73.53(7) ?
    O5 Ce1 O3 . 5_665 139.93(7) ?
    O2 Ce1 O1 7_755 . 153.47(7) ?
    O6 Ce1 O1 7_765 . 78.08(6) ?
    O1W Ce1 O1 . . 72.14(7) ?
    O5 Ce1 O1 . . 69.18(7) ?
    O3 Ce1 O1 5_665 . 76.33(7) ?
    O2 Ce1 O4 7_755 7_755 66.87(7) ?
    O6 Ce1 O4 7_765 7_755 142.22(6) ?
    O1W Ce1 O4 . 7_755 69.43(6) ?
    O5 Ce1 O4 . 7_755 112.50(6) ?
    O3 Ce1 O4 5_665 7_755 81.52(6) ?
    O1 Ce1 O4 . 7_755 139.66(6) ?
    O2 Ce1 O4 7_755 . 80.95(6) ?
    O6 Ce1 O4 7_765 . 72.12(7) ?
    O1W Ce1 O4 . . 123.51(7) ?
    O5 Ce1 O4 . . 147.09(6) ?
    O3 Ce1 O4 5_665 . 49.99(6) ?
    O1 Ce1 O4 . . 91.49(6) ?
    O4 Ce1 O4 7_755 . 99.54(6) ?
    O2 Ce1 O6 7_755 . 72.98(6) ?
    O6 Ce1 O6 7_765 . 104.06(7) ?
    O1W Ce1 O6 . . 74.48(7) ?
    O5 Ce1 O6 . . 48.09(6) ?
    O3 Ce1 O6 5_665 . 141.19(6) ?
    O1 Ce1 O6 . . 113.57(6) ?
    O4 Ce1 O6 7_755 . 66.99(6) ?
    O4 Ce1 O6 . . 153.67(5) ?
    O2 Ce1 C8 7_755 5_665 99.07(7) ?
    O6 Ce1 C8 7_765 5_665 93.72(7) ?
    O1W Ce1 C8 . 5_665 98.21(7) ?
    O5 Ce1 C8 . 5_665 152.07(7) ?
    O3 Ce1 C8 5_665 5_665 24.68(7) ?
    O1 Ce1 C8 . 5_665 83.09(7) ?
    O4 Ce1 C8 7_755 5_665 90.61(7) ?
    O4 Ce1 C8 . 5_665 25.31(6) ?
    O6 Ce1 C8 . 5_665 157.60(7) ?
    C5 N1 H1C . . 119.9 ?
    C5 N1 H1D . . 116.1 ?
    H1C N1 H1D . . 109.7 ?
    C11 N2 H2A . . 120.0 ?
    C7 O1 Ce1 . . 116.27(17) ?
    C7 O2 Ce1 . 7_765 155.62(19) ?
    C8 O3 Ce1 . 5_665 98.53(17) ?
    C8 O4 Ce1 5_665 7_765 122.81(17) ?
    C8 O4 Ce1 5_665 . 90.56(16) ?
    Ce1 O4 Ce1 7_765 . 105.55(7) ?
    C13 O5 Ce1 . . 102.02(18) ?
    C13 O6 Ce1 . 7_755 164.58(18) ?
    C13 O6 Ce1 . . 85.86(16) ?
    Ce1 O6 Ce1 7_755 . 107.23(7) ?
    Ce1 O1W H1A . . 126.9 ?
    Ce1 O1W H1B . . 125.6 ?
    H1A O1W H1B . . 104.5 ?
    C2 C1 C6 . . 119.7(3) ?
    C2 C1 C7 . . 117.8(3) ?
    C6 C1 C7 . . 122.5(2) ?
    C3 C2 C1 . . 120.2(3) ?
    C3 C2 H2 . . 119.9 ?
    C1 C2 H2 . . 119.9 ?
    C2 C3 C4 . . 119.9(3) ?
    C2 C3 C8 . . 119.1(2) ?
    C4 C3 C8 . . 121.0(2) ?
    C5 C4 C3 . . 120.2(3) ?
    C5 C4 H4 . . 119.9 ?
    C3 C4 H4 . . 119.9 ?
    C4 C5 C6 . . 119.6(3) ?
    C4 C5 N1 . . 119.3(3) ?
    C6 C5 N1 . . 121.0(3) ?
    C1 C6 C5 . . 120.0(3) ?
    C1 C6 H6 . . 120.0 ?
    C5 C6 H6 . . 120.0 ?
    O2 C7 O1 . . 123.6(3) ?
    O2 C7 C1 . . 117.1(2) ?
    O1 C7 C1 . . 119.3(2) ?
    O3 C8 O4 . 5_665 120.9(3) ?
    O3 C8 C3 . . 118.9(2) ?
    O4 C8 C3 5_665 . 120.2(2) ?
    O3 C8 Ce1 . 5_665 56.79(15) ?
    O4 C8 Ce1 5_665 5_665 64.13(15) ?
    C3 C8 Ce1 . 5_665 175.47(19) ?
    C12 C9 C10 . . 119.9(3) ?
    C12 C9 C13 . . 117.3(3) ?
    C10 C9 C13 . . 122.8(3) ?
    C9 C10 C11 . . 120.4(3) ?
    C9 C10 H10 . . 119.8 ?
    C11 C10 H10 . . 119.8 ?
    N2 C11 C10 . 4_655 120.60(18) ?
    N2 C11 C10 . . 120.60(18) ?
    C10 C11 C10 4_655 . 118.8(4) ?
    C9 C12 C9 4_655 . 120.6(4) ?
    C9 C12 H12 4_655 . 119.7 ?
    C9 C12 H12 . . 119.7 ?
    O5 C13 O6 . . 120.0(3) ?
    O5 C13 C9 . . 118.0(2) ?
    O6 C13 C9 . . 121.9(2) ?
loop_
    _geom_hbond_atom_site_label_D
    _geom_hbond_atom_site_label_H
    _geom_hbond_atom_site_label_A
    _geom_hbond_site_symmetry_A
    _geom_hbond_distance_DH
    _geom_hbond_distance_HA
    _geom_hbond_distance_DA
    _geom_hbond_angle_DHA
    N2 H2A O5 1_545 0.86 2.63 3.436(3) 156.9
    N1 H1D O1 7_665 0.86 2.39 3.154(3) 148.2
    O1W H1A O3 1_545 0.85 2.07 2.898(3) 164.5
data_global
_journal_date_recd_electronic     2008-09-05
_journal_date_accepted     2008-09-21
_journal_name_full     'Acta Crystallographica, Section E'
_journal_year     2008
_journal_volume     64
_journal_issue     10
_journal_page_first     m1326
_journal_page_last     m1326
_journal_paper_category     QM
_journal_coeditor_code     BQ2095
_publ_contact_author_name     'Prof. Yuhua Fan'
_publ_contact_author_address
;
College of Chemistry and Chemical Engineering
Ocean University of China
Shandong 266100
P.R.China
;
_publ_contact_author_email     fanyuhua301@163.com
_publ_contact_author_fax     '86 532 66781932'
_publ_contact_author_phone     '86 532 66781922'
_publ_section_title
;
Poly[tris(\m~3~-5-aminoisophthalato)diaquadicerium(III)]
;
loop_
    _publ_author_name
    _publ_author_address
    'Hui-jie Ma'
;
College of Chemistry and Chemical Engineering
Ocean University of China
Shandong 266100
People's Republic of China
;
    'Yu-Hua Fan'
;
College of Chemistry and Chemical Engineering
Ocean University of China
Shandong 266100
People's Republic of China
;
    'Qiang Wang'
;
College of Chemistry and Chemical Engineering
Ocean University of China
Shandong 266100
People's Republic of China
;
    'Cai-Feng Bi'
;
College of Chemistry and Chemical Engineering
Ocean University of China
Shandong 266100
People's Republic of China
;
    'Dong-Mei Zhang'
;
College of Chemistry and Chemical Engineering
Ocean University of China
Shandong 266100
People's Republic of China
;
