# Supplementary material for: Poly[tris­(μ3-5-amino­isophthalato)diaqua­dicerium(III)]
Source: Acta Crystallogr Sect E Struct Rep Online. 2008 Sep 27;64(Pt 10):m1326. doi: 10.1107/S160053680803033X (PMC2959393; doi:10.1107/S160053680803033X)
Supplement: Supplementary file 2 [file e-64-m1326-Isup2.hkl]

# 
# h,k,l, Fc-squared, Fo-squared, sigma(Fo-squared) and status flag 
# 
data_I
_shelx_title ' MM in Pbcn' 
_shelx_refln_list_code          4 
_shelx_F_calc_maximum      423.06 
_exptl_crystal_F_000      1648.00 
_reflns_d_resolution_high  0.8406 
 
loop_ 
 _symmetry_equiv_pos_as_xyz 
 'x, y, z' 
 '-x+1/2, -y+1/2, z+1/2' 
 'x+1/2, -y+1/2, -z' 
 '-x, y, -z+1/2' 
 '-x, -y, -z' 
 'x-1/2, y-1/2, -z-1/2' 
 '-x-1/2, y-1/2, z' 
 'x, -y, z-1/2' 
 
_cell_length_a    12.2360 
_cell_length_b     8.0600 
_cell_length_c    25.6700 
_cell_angle_alpha  90.000 
_cell_angle_beta   90.000 
_cell_angle_gamma  90.000 
 
_shelx_F_squared_multiplier     1.000 
 
loop_ 
 _refln_index_h 
 _refln_index_k 
 _refln_index_l 
 _refln_F_squared_calc 
 _refln_F_squared_meas 
 _refln_F_squared_sigma 
 _refln_observed_status 
   2   0   0    79025.99    78566.86   1106.88 o 
   4   0   0     3234.92     2934.05     82.15 o 
   6   0   0    35411.50    33963.99    537.83 o 
   8   0   0    47530.51    46597.37    736.52 o 
  10   0   0    47399.22    47218.50    989.33 o 
  12   0   0    14948.68    14623.37    508.40 o 
  14   0   0        9.00       -4.55     81.34 o 
   1   1   0     5849.08     5632.32     60.01 o 
   3   1   0   139277.36   137852.64   1366.50 o 
   5   1   0   155155.78   155076.86   1546.03 o 
   7   1   0    12409.26    12305.77    173.17 o 
   9   1   0     2809.24     2859.35     99.60 o 
  11   1   0     6245.97     6357.75    163.00 o 
  13   1   0    29227.30    29076.61    847.21 o 
   0   2   0   143675.47   141993.80   1597.85 o 
   2   2   0    55427.87    55210.67    594.12 o 
   4   2   0     7181.40     7856.73    111.36 o 
   6   2   0    11263.37    11446.83    231.40 o 
   8   2   0    30297.72    29963.67    430.00 o 
  10   2   0    25558.13    25282.09    470.81 o 
  12   2   0     2035.51     2097.28    102.81 o 
  14   2   0      383.67      375.03     82.41 o 
   1   3   0      294.58      257.19     14.79 o 
   3   3   0    65687.88    66089.77    547.28 o 
   5   3   0    76497.49    78610.01   1079.34 o 
   7   3   0    19383.56    19456.48    421.16 o 
   9   3   0      869.88      868.51     65.54 o 
  11   3   0     9778.92     9309.19    210.49 o 
  13   3   0    18478.32    19251.75    511.40 o 
   0   4   0    87558.60    88664.09   1028.15 o 
   2   4   0    34997.20    32722.97    323.49 o 
   4   4   0     1604.17     1751.51     40.68 o 
   6   4   0     1247.36     1181.47     46.70 o 
   8   4   0    19048.76    18628.57    309.79 o 
  10   4   0    11524.88    11594.83    285.20 o 
  12   4   0     2823.95     3039.54    383.58 o 
   1   5   0     2590.59     2651.00     61.64 o 
   3   5   0    17361.14    16937.72    198.52 o 
   5   5   0     8254.55     8547.78    150.47 o 
   7   5   0      264.57      200.68     49.72 o 
   9   5   0       46.48       36.15     43.93 o 
  11   5   0      280.36      196.61     68.47 o 
   0   6   0     1360.08     1452.91     90.77 o 
   2   6   0      820.97      884.80     52.43 o 
   4   6   0     2233.94     2323.90     81.53 o 
   6   6   0      164.69      191.27     51.92 o 
   8   6   0       27.21      -33.97     47.89 o 
  10   6   0        3.94       38.50     50.50 o 
   1   7   0       17.45       10.67     41.20 o 
   3   7   0        6.23      -10.91     66.60 o 
   5   7   0     2488.46     2546.32    109.55 o 
   7   7   0       58.35       79.60     61.20 o 
   9   7   0        6.27       40.99     60.94 o 
   0   8   0     4339.66     4194.04    248.01 o 
   2   8   0      836.94      886.77     80.06 o 
   4   8   0     2271.64     2121.40    109.90 o 
   6   8   0      259.67      350.33     84.51 o 
   8   8   0     1067.96      930.30    149.85 o 
   1   9   0      169.47      118.56    146.12 o 
   3   9   0    10914.18     9972.83    235.91 o 
   5   9   0     6966.69     6545.84    342.27 o 
   1   1   1        1.14       16.25      3.95 o 
   2   1   1    12243.51    12029.50    118.03 o 
   3   1   1     1472.42     1599.32     30.47 o 
   4   1   1      193.73      190.16     13.84 o 
   5   1   1     1652.14     1742.64     33.24 o 
   6   1   1      521.09      456.34     21.06 o 
   7   1   1       51.26       25.21     13.43 o 
   8   1   1      316.85      325.18     23.03 o 
   9   1   1      289.81      333.82     28.58 o 
  10   1   1      952.76     1037.38     55.51 o 
  11   1   1      105.95      139.41     29.36 o 
  12   1   1     5818.71     5851.42    177.87 o 
  13   1   1     2292.57     2367.85    148.71 o 
  14   1   1     4526.96     4987.16    148.89 o 
   0   2   1       41.58       50.11     11.99 o 
   1   2   1     5542.15     5518.80     51.26 o 
   2   2   1    15355.28    15244.57    103.26 o 
   3   2   1     1674.42     1529.46     24.97 o 
   4   2   1     1331.68     1461.72     30.48 o 
   5   2   1     4840.88     4951.84     68.04 o 
   6   2   1      911.99     1217.59     32.56 o 
   7   2   1     3600.06     3379.88     60.89 o 
   8   2   1    13113.37    13383.21    166.80 o 
   9   2   1    10794.09    10965.86    151.51 o 
  10   2   1     5223.88     5297.25    102.57 o 
  11   2   1     1571.23     1568.85     61.85 o 
  12   2   1      374.34      451.72     41.50 o 
  13   2   1      579.92      591.06     57.16 o 
  14   2   1       90.31      117.21     45.65 o 
   1   3   1     1025.22      992.04     23.85 o 
   2   3   1    22473.81    22495.34    159.84 o 
   3   3   1    27629.04    27842.56    183.09 o 
   4   3   1    38825.64    39458.82    267.06 o 
   5   3   1    16986.07    17068.55    162.01 o 
   6   3   1    11833.99    11620.51    141.65 o 
   7   3   1     8784.79     8617.87    121.35 o 
   8   3   1     7469.77     7231.49    114.02 o 
   9   3   1      286.98      390.05     37.17 o 
  10   3   1     1096.29     1149.60     53.25 o 
  11   3   1     2261.02     2261.24     72.31 o 
  12   3   1     7219.29     7259.50    134.56 o 
  13   3   1     2490.15     2600.52     93.85 o 
   0   4   1     4067.35     3564.73     54.93 o 
   1   4   1    34399.20    33325.56    219.33 o 
   2   4   1    16415.17    16282.64    128.66 o 
   3   4   1    26492.97    26670.80    193.35 o 
   4   4   1     3640.80     3765.81     49.40 o 
   5   4   1     1491.65     1625.31     37.08 o 
   6   4   1     2086.83     2065.87     43.24 o 
   7   4   1    26369.14    27159.82    281.63 o 
   8   4   1    11328.21    11430.35    156.19 o 
   9   4   1    26089.31    25931.27    318.85 o 
  10   4   1     9702.88     9594.04    166.25 o 
  11   4   1     4205.56     4507.56    131.11 o 
  12   4   1     1144.85     1126.96     89.24 o 
  13   4   1      636.33      607.20     65.56 o 
   1   5   1     2999.38     2994.91     42.35 o 
   2   5   1    14167.98    13973.94    120.87 o 
   3   5   1     6898.14     6981.90     76.91 o 
   4   5   1    31780.68    30816.20    259.84 o 
   5   5   1    19858.41    19852.59    187.73 o 
   6   5   1    22702.62    22929.16    212.41 o 
   7   5   1     4411.71     4374.51     93.66 o 
   8   5   1     2003.64     2080.77     70.11 o 
   9   5   1       47.13       38.23     30.49 o 
  10   5   1     3383.77     3462.37     91.73 o 
  11   5   1     4837.39     4666.41    120.82 o 
  12   5   1    15424.80    15379.01    280.10 o 
   0   6   1    13243.78    12435.54    209.96 o 
   1   6   1    34600.83    34201.78    284.81 o 
   2   6   1     6296.67     6327.58     88.22 o 
   3   6   1     8061.98     7759.92    120.22 o 
   4   6   1     3673.16     3598.43     74.79 o 
   5   6   1       27.68       68.63     25.82 o 
   6   6   1      581.78      596.97     40.60 o 
   7   6   1    33749.27    33184.02    349.88 o 
   8   6   1    23068.31    22723.91    269.58 o 
   9   6   1    23666.91    23077.43    278.09 o 
  10   6   1     9437.92     9410.47    161.40 o 
  11   6   1     9182.28     9300.94    189.46 o 
   1   7   1      269.91      294.25     34.16 o 
   2   7   1    14002.78    13596.29    178.67 o 
   3   7   1     9510.18     9258.64    141.91 o 
   4   7   1    31456.13    30280.07    318.55 o 
   5   7   1    17117.38    16660.48    209.84 o 
   6   7   1    15042.29    14752.20    248.56 o 
   7   7   1     5882.73     5757.04    186.66 o 
   8   7   1     4687.30     4388.14    162.12 o 
   9   7   1      212.53      252.83     53.89 o 
   0   8   1     7385.91     7341.72    253.93 o 
   1   8   1    28561.88    27478.38    302.17 o 
   2   8   1     4549.83     4556.10    113.82 o 
   3   8   1     6898.41     6727.66    126.68 o 
   4   8   1      881.93      865.57     55.96 o 
   5   8   1      219.06      212.35     45.69 o 
   6   8   1     3145.69     3074.07    116.46 o 
   7   8   1     7492.22     7239.79    176.55 o 
   8   8   1     5459.13     5416.91    156.07 o 
   1   9   1     1279.64     1197.47     86.11 o 
   2   9   1     8857.81     8530.49    212.18 o 
   3   9   1     1971.93     1965.83     80.13 o 
   4   9   1    16300.42    15447.81    218.62 o 
   5   9   1     4571.16     4794.22    146.82 o 
   1   0   2   152679.89   137862.08   1825.53 o 
   2   0   2    66636.79    66956.95    670.81 o 
   3   0   2     6451.09     6199.01     86.11 o 
   4   0   2     3620.63     3412.00     63.67 o 
   5   0   2      167.21      193.84     21.71 o 
   6   0   2      627.85      561.85     32.77 o 
   7   0   2    60640.35    60487.25    647.70 o 
   8   0   2    10074.70     9899.65    155.27 o 
   9   0   2    38468.40    37839.54    443.55 o 
  10   0   2    12750.42    13126.75    218.41 o 
  11   0   2    60251.12    60191.50   1007.42 o 
  12   0   2     4284.27     4605.22    193.33 o 
  13   0   2     2839.32     2838.94    152.91 o 
  14   0   2     2138.71     1766.35    135.67 o 
   1   1   2     3107.01     2993.53     29.54 o 
   2   1   2    61617.89    62056.78    568.56 o 
   3   1   2     2004.67     2024.38     31.92 o 
   4   1   2    92578.88    88532.47    632.88 o 
   5   1   2    23350.92    23122.64    188.94 o 
   6   1   2    68866.52    68757.98    508.91 o 
   7   1   2     7872.54     8129.61     91.82 o 
   8   1   2     3596.83     3668.71     60.68 o 
   9   1   2      472.12      500.87     31.94 o 
  10   1   2    13157.96    12936.58    171.73 o 
  11   1   2     2491.26     2454.45     71.15 o 
  12   1   2    29697.14    29599.87    363.46 o 
  13   1   2     2877.43     3033.53    112.86 o 
  14   1   2    20938.02    21482.12    349.59 o 
   0   2   2    10358.74    10526.47    129.14 o 
   1   2   2    20631.19    20262.02    155.53 o 
   2   2   2       32.30       52.69      9.50 o 
   3   2   2    13787.86    13298.98    100.77 o 
   4   2   2     2164.83     2214.23     34.18 o 
   5   2   2    15256.36    16621.07    148.26 o 
   6   2   2     2419.48     2347.07     48.66 o 
   7   2   2    20618.74    20827.95    250.04 o 
   8   2   2     7153.59     6887.36    117.57 o 
   9   2   2    42877.45    42590.77    413.92 o 
  10   2   2     5126.08     5159.76    101.43 o 
  11   2   2    27019.62    27066.44    301.83 o 
  12   2   2      279.24      265.37     42.49 o 
  13   2   2      288.61      246.39     41.61 o 
  14   2   2        2.67       56.52     42.57 o 
   1   3   2      261.82      372.73     16.31 o 
   2   3   2    14956.17    14825.73    119.32 o 
   3   3   2     2344.32     2131.51     31.58 o 
   4   3   2    36803.19    35777.36    245.21 o 
   5   3   2    16688.28    17556.02    144.73 o 
   6   3   2    38278.38    38637.30    319.80 o 
   7   3   2     2758.59     2749.77     61.65 o 
   8   3   2     5309.77     5380.99     90.38 o 
   9   3   2      817.52      766.76     40.37 o 
  10   3   2     6589.00     6861.57    120.53 o 
  11   3   2     3255.01     3312.41     86.30 o 
  12   3   2    14177.59    13777.68    197.20 o 
  13   3   2     2340.64     2425.57    101.10 o 
   0   4   2      912.82     1179.37     48.99 o 
   1   4   2    45671.94    45265.17    288.94 o 
   2   4   2    12184.78    12360.85    104.69 o 
   3   4   2     8818.07     8884.20     87.11 o 
   4   4   2      659.20      698.28     24.08 o 
   5   4   2     1449.12     1527.38     36.27 o 
   6   4   2       26.49       -7.87     19.86 o 
   7   4   2    12189.94    11891.62    221.40 o 
   8   4   2     4040.93     3918.38    102.13 o 
   9   4   2    20953.11    20718.91    267.95 o 
  10   4   2     1742.64     1805.64     75.38 o 
  11   4   2     8603.34     8844.53    188.96 o 
  12   4   2      537.49      620.34     63.21 o 
  13   4   2     1302.91     1380.25     86.74 o 
   1   5   2      457.37      513.70     20.87 o 
   2   5   2     2880.81     2783.58     46.24 o 
   3   5   2     1586.19     1472.79     39.62 o 
   4   5   2     4988.49     4890.42     76.02 o 
   5   5   2      158.54      127.86     25.82 o 
   6   5   2     5027.26     5139.81     81.68 o 
   7   5   2     4163.64     4308.10     93.28 o 
   8   5   2      460.40      569.70     44.44 o 
   9   5   2       47.93       80.87     31.19 o 
  10   5   2        3.84       -9.33     30.09 o 
  11   5   2      522.75      515.52     52.89 o 
  12   5   2     1699.93     1736.69     95.60 o 
   0   6   2       53.09       70.79     34.10 o 
   1   6   2      178.74      180.20     26.43 o 
   2   6   2       42.00       36.88     25.97 o 
   3   6   2        2.23        8.83     25.61 o 
   4   6   2       97.33      142.89     29.58 o 
   5   6   2      907.22      853.11     41.24 o 
   6   6   2      331.28      335.07     37.48 o 
   7   6   2      157.39      216.09     37.31 o 
   8   6   2      157.69      166.28     36.48 o 
   9   6   2     1352.07     1297.81     64.88 o 
  10   6   2      142.63      186.99     40.74 o 
  11   6   2       13.97       15.76     38.00 o 
   1   7   2       48.86       29.09     29.65 o 
   2   7   2     1286.86     1348.36     59.18 o 
   3   7   2       14.61       19.87     31.60 o 
   4   7   2       10.87      -12.45     31.16 o 
   5   7   2     1605.08     1459.75     63.70 o 
   6   7   2      818.86      913.98     70.02 o 
   7   7   2      505.03      498.04     60.05 o 
   8   7   2      409.74      432.71     57.12 o 
   9   7   2        0.04        2.26     42.92 o 
   0   8   2        5.18       21.26     66.35 o 
   1   8   2     3745.26     3655.36     92.18 o 
   2   8   2      105.68      125.29     38.31 o 
   3   8   2     1965.30     1851.36     73.19 o 
   4   8   2        1.41      -34.53     33.06 o 
   5   8   2     1250.63     1303.74     86.25 o 
   6   8   2      173.56      210.16     51.84 o 
   7   8   2      151.27      171.78     53.76 o 
   1   9   2       45.05       90.17     52.73 o 
   2   9   2     4587.67     4605.24    122.94 o 
   3   9   2     1107.91     1121.27     66.46 o 
   4   9   2     7494.66     7009.02    154.07 o 
   1   1   3     8689.70     9213.71     87.33 o 
   2   1   3    17682.48    18083.09    124.44 o 
   3   1   3     6653.81     6442.66     59.44 o 
   4   1   3     3563.47     3775.18     44.56 o 
   5   1   3       92.87       33.62     12.80 o 
   6   1   3     2950.93     2959.75     47.79 o 
   7   1   3     1901.67     1935.48     41.43 o 
   8   1   3      270.43      325.82     23.16 o 
   9   1   3      703.53      727.09     36.20 o 
  10   1   3      345.32      337.35     37.15 o 
  11   1   3      103.70      101.74     28.43 o 
  12   1   3        6.17        7.54     31.34 o 
  13   1   3     2068.79     2237.79     99.87 o 
  14   1   3      149.90      260.06     55.35 o 
   0   2   3    17386.93    17724.49    194.50 o 
   1   2   3     5955.17     6192.29     60.47 o 
   2   2   3    50553.40    49941.72    320.61 o 
   3   2   3     4332.48     4551.96     60.44 o 
   4   2   3      601.56      736.68     21.70 o 
   5   2   3      916.70     1050.18     30.70 o 
   6   2   3     4707.26     4928.81     68.79 o 
   7   2   3     4620.77     4858.93     77.15 o 
   8   2   3    12974.34    13061.41    136.29 o 
   9   2   3     3652.79     3636.82    107.54 o 
  10   2   3    12887.33    12852.94    174.36 o 
  11   2   3       50.28       80.69     28.89 o 
  12   2   3     1252.45     1333.18     60.71 o 
  13   2   3       71.33       66.54     43.09 o 
  14   2   3       53.57       64.96     44.93 o 
   1   3   3     3149.56     3259.24     41.66 o 
   2   3   3      134.23      109.68     13.05 o 
   3   3   3    79104.84    78742.84    530.31 o 
   4   3   3     8574.94     8533.51     77.77 o 
   5   3   3    29320.24    29624.30    223.99 o 
   6   3   3     2160.51     2149.00     44.91 o 
   7   3   3    19309.00    19357.03    195.10 o 
   8   3   3      559.70      588.29     35.35 o 
   9   3   3      427.53      453.71     35.16 o 
  10   3   3       74.47      144.86     30.15 o 
  11   3   3     2354.77     2412.20     75.23 o 
  12   3   3     1083.49     1211.95     66.88 o 
  13   3   3    11278.07    11803.73    203.94 o 
   0   4   3    42978.13    42003.69    505.48 o 
   1   4   3     3197.06     3129.63     43.31 o 
   2   4   3    53868.19    54586.07    454.38 o 
   3   4   3      161.32      161.14     16.29 o 
   4   4   3     5131.62     5276.43     62.74 o 
   5   4   3     2252.63     2211.68     42.85 o 
   6   4   3     5108.96     5151.68     99.07 o 
   7   4   3      823.29      881.56     44.89 o 
   8   4   3    36950.81    37291.82    432.31 o 
   9   4   3      847.40      829.48     68.32 o 
  10   4   3    25206.23    24532.30    354.62 o 
  11   4   3       17.66       29.49     37.47 o 
  12   4   3     3928.25     4214.95    145.40 o 
  13   4   3        1.84      -19.23     46.61 o 
   1   5   3    13104.14    13168.48    113.24 o 
   2   5   3      664.10      626.88     26.96 o 
   3   5   3    55500.91    56060.76    485.02 o 
   4   5   3     1686.72     1830.24     48.70 o 
   5   5   3    39971.04    39514.77    345.47 o 
   6   5   3      500.07      536.22     40.43 o 
   7   5   3    18386.14    18712.57    378.27 o 
   8   5   3        6.58       16.61     32.09 o 
   9   5   3      265.39      232.81     39.48 o 
  10   5   3      108.45      111.09     38.07 o 
  11   5   3    10290.21    10627.38    190.01 o 
  12   5   3      742.76      816.36     73.04 o 
   0   6   3    54955.26    53433.22    587.68 o 
   1   6   3     5365.44     5388.65     81.63 o 
   2   6   3    17298.15    16767.39    179.53 o 
   3   6   3      610.77      585.95     37.95 o 
   4   6   3     7109.19     6773.86    104.43 o 
   5   6   3     1491.09     1569.16     55.08 o 
   6   6   3    21872.26    21834.08    239.85 o 
   7   6   3     2219.12     2353.78     75.30 o 
   8   6   3    24507.18    24659.71    286.16 o 
   9   6   3     3096.05     2984.44     88.00 o 
  10   6   3    26210.69    25923.98    307.45 o 
  11   6   3      604.89      629.96     88.38 o 
   1   7   3    11855.19    11244.92    144.52 o 
   2   7   3       41.75       78.54     32.59 o 
   3   7   3    34506.57    33452.95    341.94 o 
   4   7   3     7397.86     7152.70    124.68 o 
   5   7   3    32940.11    32379.61    374.90 o 
   6   7   3     2959.53     2905.27    133.34 o 
   7   7   3    13374.85    12804.35    248.48 o 
   8   7   3      259.57      252.68     52.97 o 
   9   7   3       12.06       38.79     39.95 o 
   0   8   3    24132.57    24155.94    390.41 o 
   1   8   3       10.36       82.06     36.82 o 
   2   8   3    21257.13    20092.29    333.38 o 
   3   8   3      256.57      302.08     43.14 o 
   4   8   3      567.14      655.05     52.12 o 
   5   8   3      142.10      176.50     43.90 o 
   6   8   3     7871.70     7687.37    191.12 o 
   7   8   3      698.60      684.20     83.02 o 
   1   9   3     3297.56     3295.55    120.02 o 
   2   9   3      303.35      265.92     51.81 o 
   3   9   3     9483.09     9281.14    194.04 o 
   4   9   3      261.25      342.32     55.41 o 
   1   0   4    24556.47    25168.95    307.01 o 
   2   0   4    64939.64    63423.48    639.89 o 
   3   0   4    31581.73    32081.36    342.72 o 
   4   0   4     1819.07     1896.41     48.28 o 
   5   0   4     2946.54     3093.76     65.88 o 
   6   0   4    16504.36    16281.95    209.19 o 
   7   0   4    26307.65    26587.92    476.74 o 
   8   0   4    35233.03    34296.44    469.78 o 
   9   0   4    12975.08    12721.65    193.27 o 
  10   0   4     8465.80     8549.57    185.36 o 
  11   0   4    25235.44    25749.36    405.18 o 
  12   0   4     9872.06    10007.86    286.63 o 
  13   0   4        7.65       41.96     61.83 o 
  14   0   4     1573.32     1557.33    263.30 o 
   1   1   4    10337.76    10332.01     92.44 o 
   2   1   4    37702.47    37495.08    259.80 o 
   3   1   4    41814.63    41304.68    312.32 o 
   4   1   4    30070.18    29559.29    215.13 o 
   5   1   4    77851.44    78530.83    534.77 o 
   6   1   4    57193.77    58871.04    413.13 o 
   7   1   4    20970.00    21069.70    172.58 o 
   8   1   4     4432.80     4443.50     67.95 o 
   9   1   4       25.27       61.95     21.40 o 
  10   1   4    11046.49    11443.53    159.55 o 
  11   1   4    10456.10    10228.86    153.09 o 
  12   1   4    15600.62    15787.78    233.86 o 
  13   1   4    10967.56    11410.95    226.44 o 
  14   1   4     8848.26     8860.99    280.26 o 
   0   2   4   167636.77   164433.42   2216.38 o 
   1   2   4    40961.16    39862.73    291.12 o 
   2   2   4    64332.71    65038.76    436.32 o 
   3   2   4    11790.92    12212.28    101.67 o 
   4   2   4       20.10       29.90     10.90 o 
   5   2   4     7525.70     8081.39     89.10 o 
   6   2   4     8572.41     8237.08     93.26 o 
   7   2   4    25568.66    26052.00    224.75 o 
   8   2   4    13005.36    12880.11    143.17 o 
   9   2   4    17512.99    17480.61    209.13 o 
  10   2   4    18412.38    18687.77    225.81 o 
  11   2   4    12446.83    12561.17    177.84 o 
  12   2   4     1859.79     2004.76     71.87 o 
  13   2   4      545.32      653.83     56.56 o 
  14   2   4       82.41       91.75     46.56 o 
   1   3   4     8278.55     8262.76     76.43 o 
   2   3   4    10579.32     9940.70    102.24 o 
   3   3   4    34833.50    34432.66    248.85 o 
   4   3   4    18280.41    17953.75    138.11 o 
   5   3   4    25748.07    26201.89    238.18 o 
   6   3   4    16157.35    15822.24    150.76 o 
   7   3   4     6880.66     6648.02    104.41 o 
   8   3   4      836.77      787.20     42.68 o 
   9   3   4     1038.19     1060.02     45.46 o 
  10   3   4     3622.84     3782.53     88.71 o 
  11   3   4     2569.16     2593.30     77.08 o 
  12   3   4     4032.10     4074.36    110.13 o 
  13   3   4     7281.15     7389.55    155.73 o 
   0   4   4    23156.30    22893.46    240.59 o 
   1   4   4    15132.33    15471.92    130.05 o 
   2   4   4    17794.37    18380.82    164.43 o 
   3   4   4    13730.77    14393.26    141.75 o 
   4   4   4      233.24      284.04     30.11 o 
   5   4   4     1279.43     1389.31     35.84 o 
   6   4   4     1406.39     1433.37     50.79 o 
   7   4   4     4340.20     4289.50    102.41 o 
   8   4   4     6156.33     6411.79    111.21 o 
   9   4   4     9305.76     9289.35    142.53 o 
  10   4   4     4212.48     4468.10    126.71 o 
  11   4   4     2714.15     2698.83    119.50 o 
  12   4   4     2412.04     2535.53    123.52 o 
  13   4   4       80.88      136.32     47.88 o 
   1   5   4     2465.98     2597.68     44.26 o 
   2   5   4     2224.56     2254.70     55.12 o 
   3   5   4     3376.07     3455.83     73.07 o 
   4   5   4     4137.21     4035.09     67.09 o 
   5   5   4     2618.66     2927.36     65.04 o 
   6   5   4     5653.19     5649.46    102.40 o 
   7   5   4     1495.99     1578.19     67.44 o 
   8   5   4     3076.43     3147.17     91.36 o 
   9   5   4     1070.69     1115.57     62.87 o 
  10   5   4      251.19      275.95     50.86 o 
  11   5   4      278.67      306.02     53.11 o 
  12   5   4      153.89      233.26     52.01 o 
   0   6   4       43.04        0.06     32.30 o 
   1   6   4      999.89     1046.44     43.00 o 
   2   6   4     1197.12     1262.46     43.94 o 
   3   6   4      403.08      331.80     36.98 o 
   4   6   4     1473.21     1544.95     53.73 o 
   5   6   4        0.63      -26.22     24.68 o 
   6   6   4      123.55      129.95     29.58 o 
   7   6   4       35.10       82.29     33.82 o 
   8   6   4       90.16      105.14     35.95 o 
   9   6   4      919.74      939.81     58.18 o 
  10   6   4      392.40      412.34     49.63 o 
  11   6   4      157.56      229.90     48.97 o 
   1   7   4      794.68      732.49     51.22 o 
   2   7   4        0.66       82.71     32.11 o 
   3   7   4      353.68      308.29     40.21 o 
   4   7   4       72.60      141.41     37.00 o 
   5   7   4       30.18       43.57     35.71 o 
   6   7   4     1312.93     1358.85     70.45 o 
   7   7   4        6.60       -1.94     40.36 o 
   8   7   4      546.62      494.90     60.50 o 
   9   7   4       12.77       -5.00     39.39 o 
   0   8   4     1552.04     1678.14    101.75 o 
   1   8   4     1472.69     1499.56     82.70 o 
   2   8   4     3008.71     3029.35     86.15 o 
   3   8   4     2416.68     2265.44     89.23 o 
   4   8   4      561.66      474.81     47.62 o 
   5   8   4      337.94      292.92     48.47 o 
   6   8   4     1519.55     1406.78     76.91 o 
   7   8   4     1019.42     1063.06     90.01 o 
   1   9   4        4.58       38.38     52.45 o 
   2   9   4     1046.66     1119.90     74.52 o 
   3   9   4     2320.63     2203.78     84.47 o 
   4   9   4     1606.52     1687.58     85.72 o 
   1   1   5     3143.17     3372.30     47.12 o 
   2   1   5     6803.02     6980.68     63.96 o 
   3   1   5     7273.83     7494.83     69.40 o 
   4   1   5      321.34      291.43     15.79 o 
   5   1   5       25.65       -5.64     12.07 o 
   6   1   5     6439.50     6313.84     69.70 o 
   7   1   5      161.78      203.66     19.55 o 
   8   1   5       16.20       44.89     16.95 o 
   9   1   5      592.90      644.75     35.64 o 
  10   1   5       47.01       55.57     26.23 o 
  11   1   5       10.48       11.44     28.62 o 
  12   1   5      171.33      172.69     39.61 o 
  13   1   5      213.39      243.73     52.76 o 
  14   1   5     1266.75     1266.38     93.55 o 
   0   2   5    12858.16    12969.66    180.51 o 
   1   2   5    18595.91    17764.42    152.97 o 
   2   2   5     7850.76     7883.53     71.30 o 
   3   2   5    18144.95    18752.18    145.83 o 
   4   2   5     8874.32     9270.71    113.53 o 
   5   2   5     4127.98     4707.20     64.46 o 
   6   2   5        0.67       -6.43     15.08 o 
   7   2   5    12911.14    12916.66    132.84 o 
   8   2   5     1844.81     1912.34     48.19 o 
   9   2   5    17053.13    17292.14    354.12 o 
  10   2   5       33.59       20.76     26.45 o 
  11   2   5     1648.87     1661.99     71.08 o 
  12   2   5       10.89       11.18     27.84 o 
  13   2   5      462.71      506.25     53.04 o 
  14   2   5        0.14       29.85     44.08 o 
   1   3   5      102.40       70.92     12.22 o 
   2   3   5    20743.04    20312.89    164.83 o 
   3   3   5      302.72      275.07     16.23 o 
   4   3   5    46311.71    47019.86    334.96 o 
   5   3   5       33.49       26.31     14.39 o 
   6   3   5    11641.43    11683.41    122.65 o 
   7   3   5       97.34       77.94     20.71 o 
   8   3   5     4277.34     4201.04     77.85 o 
   9   3   5      426.29      435.81     39.43 o 
  10   3   5     2588.34     2632.00     75.12 o 
  11   3   5      894.19      849.38     56.74 o 
  12   3   5    17054.10    16499.86    330.14 o 
  13   3   5      135.96      226.41     45.19 o 
   0   4   5    13607.06    13917.37    183.30 o 
   1   4   5    50467.06    51383.36    361.61 o 
   2   4   5     4210.69     4304.70     55.72 o 
   3   4   5     7140.81     7042.27     83.51 o 
   4   4   5      225.42      210.86     25.38 o 
   5   4   5     2744.56     2604.28     50.95 o 
   6   4   5      123.06      108.29     27.39 o 
   7   4   5    21990.27    22352.86    245.03 o 
   8   4   5     1386.40     1445.17     57.13 o 
   9   4   5    35732.64    35871.28    445.48 o 
  10   4   5      271.41      233.44     40.70 o 
  11   4   5     9057.00     9592.60    211.87 o 
  12   4   5       23.95       91.54     42.83 o 
  13   4   5      517.86      511.51     64.51 o 
   1   5   5      232.16      218.45     20.42 o 
   2   5   5    45247.93    45466.04    343.78 o 
   3   5   5     3555.84     3763.37     70.31 o 
   4   5   5    47632.40    47056.51    565.29 o 
   5   5   5     4909.86     4859.30     82.72 o 
   6   5   5    19989.75    19959.51    251.85 o 
   7   5   5        6.01       30.88     33.26 o 
   8   5   5     5569.51     5630.64    121.73 o 
   9   5   5      196.41      228.81     42.70 o 
  10   5   5      545.83      638.65     61.87 o 
  11   5   5      222.07      296.77     52.92 o 
  12   5   5    17551.14    18141.20    312.84 o 
   0   6   5      481.78      648.53     50.41 o 
   1   6   5    67743.32    67656.71    512.81 o 
   2   6   5       67.30       68.34     24.53 o 
   3   6   5    12911.39    12733.32    161.05 o 
   4   6   5     2505.60     2435.07     64.45 o 
   5   6   5     1118.17     1092.09     53.58 o 
   6   6   5        3.10       16.90     30.41 o 
   7   6   5    31993.83    31817.62    555.70 o 
   8   6   5      758.85      802.20     59.99 o 
   9   6   5    21613.10    22082.46    298.89 o 
  10   6   5       13.61       10.35     37.64 o 
  11   6   5    17303.48    17530.27    269.07 o 
   1   7   5     1079.65     1022.09     62.69 o 
   2   7   5    25929.33    25095.83    275.03 o 
   3   7   5     1195.98     1240.11     98.39 o 
   4   7   5    48129.83    47038.52    693.97 o 
   5   7   5     1003.13     1059.74     63.99 o 
   6   7   5    22961.60    22861.42    312.26 o 
   7   7   5      350.20      239.42     48.91 o 
   8   7   5     3716.27     3901.43    113.65 o 
   9   7   5       25.94       33.11     40.55 o 
   0   8   5     5611.60     4886.08    177.74 o 
   1   8   5    23365.14    22559.26    363.98 o 
   2   8   5      115.28       97.89     38.15 o 
   3   8   5     8183.19     7868.55    139.03 o 
   4   8   5      297.03      276.33     47.53 o 
   5   8   5      356.04      349.08     53.05 o 
   6   8   5      513.91      517.11     67.97 o 
   7   8   5    13325.38    13072.38    254.61 o 
   1   9   5      246.84      200.11     59.94 o 
   2   9   5     7195.25     7094.87    154.48 o 
   3   9   5      537.04      527.23     53.45 o 
   4   9   5    15207.03    14907.97    349.26 o 
   1   0   6     2013.83     2019.14     67.21 o 
   2   0   6     1456.10     1357.47     37.25 o 
   3   0   6     8402.33     8522.54    135.07 o 
   4   0   6    44688.28    44914.18    479.00 o 
   5   0   6      198.50      156.32     23.03 o 
   6   0   6    10210.30     9578.23    155.80 o 
   7   0   6    29521.83    30069.19    572.24 o 
   8   0   6    49210.33    48237.38    679.05 o 
   9   0   6    16366.27    16285.64    232.40 o 
  10   0   6    45873.45    44866.04    617.25 o 
  11   0   6    15386.65    15268.33    440.62 o 
  12   0   6     2703.66     2781.53    148.20 o 
  13   0   6        6.69       41.87     58.01 o 
  14   0   6      875.57      952.19    110.58 o 
   1   1   6      363.66      513.79     31.74 o 
   2   1   6     2149.72     2075.75     31.51 o 
   3   1   6    36086.27    35311.49    252.39 o 
   4   1   6    12309.33    11946.41    103.05 o 
   5   1   6   162422.08   161897.19   1072.26 o 
   6   1   6    16211.05    16265.30    138.23 o 
   7   1   6    36467.64    36261.74    325.11 o 
   8   1   6     1582.95     1594.60     47.71 o 
   9   1   6        3.53       12.38     23.25 o 
  10   1   6     5567.84     5546.03    104.44 o 
  11   1   6    17280.14    17017.41    319.39 o 
  12   1   6     3714.54     3773.89    103.76 o 
  13   1   6    23071.86    22662.00    549.21 o 
  14   1   6     4006.71     4143.88    137.11 o 
   0   2   6   178976.98   178230.16   1991.91 o 
   1   2   6     7636.67     7349.58     77.86 o 
   2   2   6    77856.34    76323.77    519.54 o 
   3   2   6     8172.65     8371.23     78.77 o 
   4   2   6     4008.23     4065.18     50.24 o 
   5   2   6      893.37     1003.53     37.82 o 
   6   2   6     5419.06     5195.15     72.00 o 
   7   2   6     1524.68     1537.42     42.19 o 
   8   2   6    45874.10    45361.93    631.08 o 
   9   2   6    13482.31    13478.52    285.64 o 
  10   2   6    39881.09    40663.02    504.49 o 
  11   2   6     4663.84     4815.81    141.49 o 
  12   2   6     9353.64     9386.47    154.87 o 
  13   2   6      197.73      219.83     63.19 o 
   1   3   6     1161.90     1117.35     27.34 o 
   2   3   6     7115.54     7079.22     81.59 o 
   3   3   6    34061.31    33657.37    238.23 o 
   4   3   6    12154.66    12786.34    130.28 o 
   5   3   6    34916.27    35277.15    284.90 o 
   6   3   6     9025.84     8980.52    103.98 o 
   7   3   6    13843.72    13242.90    204.08 o 
   8   3   6      842.26      734.25     38.98 o 
   9   3   6        0.23       13.59     26.94 o 
  10   3   6      901.56      963.41     51.19 o 
  11   3   6     5807.89     5663.73    140.71 o 
  12   3   6     3780.40     3928.75    109.65 o 
  13   3   6    15824.37    16208.38    350.16 o 
   0   4   6     8194.23     8279.20    128.55 o 
   1   4   6       46.62       21.25     13.60 o 
   2   4   6     5873.28     5411.11     64.41 o 
   3   4   6      191.39      194.71     16.83 o 
   4   4   6      205.58      174.74     20.92 o 
   5   4   6      600.50      714.34     33.30 o 
   6   4   6     1332.66     1306.97     53.66 o 
   7   4   6     3695.69     3681.09    104.12 o 
   8   4   6     9752.26    10030.66    149.42 o 
   9   4   6     2440.88     2389.69     79.58 o 
  10   4   6     9790.86     9986.01    173.92 o 
  11   4   6     3356.10     3178.13    112.76 o 
  12   4   6      573.49      665.68     67.21 o 
   1   5   6      119.05      125.73     20.90 o 
   2   5   6      688.22      779.91     45.42 o 
   3   5   6     4592.92     4629.90     71.65 o 
   4   5   6      820.55      783.81     35.20 o 
   5   5   6     7319.79     7355.39    116.23 o 
   6   5   6     2754.98     2732.25     81.11 o 
   7   5   6     4033.61     3872.17    115.40 o 
   8   5   6       16.91        2.00     31.66 o 
   9   5   6       30.63       18.99     33.00 o 
  10   5   6     1580.28     1578.51    110.91 o 
  11   5   6     2998.14     3015.06    114.49 o 
  12   5   6     2016.17     2170.19    106.10 o 
   0   6   6       17.55       80.22     35.79 o 
   1   6   6      225.50      248.96     26.84 o 
   2   6   6     3422.31     3395.63     67.38 o 
   3   6   6      585.82      623.96     40.05 o 
   4   6   6      203.77      178.09     33.15 o 
   5   6   6      897.20      855.50     54.59 o 
   6   6   6       60.33       83.75     33.42 o 
   7   6   6      404.44      425.60     48.82 o 
   8   6   6     3976.22     3956.79    108.23 o 
   9   6   6      123.38      103.13     41.43 o 
  10   6   6      458.36      447.98     61.73 o 
   1   7   6        0.75        7.64     28.13 o 
   2   7   6      408.31      479.13     44.33 o 
   3   7   6      576.28      587.09     46.94 o 
   4   7   6       22.18      122.43     35.76 o 
   5   7   6     1681.80     1684.38     79.14 o 
   6   7   6      560.52      635.60     55.89 o 
   7   7   6      271.77      208.00     51.97 o 
   8   7   6      491.95      499.58     56.66 o 
   9   7   6        9.89       81.56     42.41 o 
   0   8   6     4588.77     4512.41    261.98 o 
   1   8   6       84.30      179.63     46.55 o 
   2   8   6     2663.88     2714.55     84.36 o 
   3   8   6     1053.43      944.36     62.30 o 
   4   8   6      113.29       97.61     41.59 o 
   5   8   6       52.62       -7.17     38.84 o 
   6   8   6      199.12      223.50     47.57 o 
   7   8   6      180.05      128.29     53.25 o 
   1   9   6       28.58       31.48     57.54 o 
   2   9   6      501.17      406.68     59.13 o 
   3   9   6     3338.17     3674.54    129.07 o 
   4   9   6     4190.95     4037.01    151.69 o 
   1   1   7    18620.54    18647.63    218.47 o 
   2   1   7     1309.91     1470.26     29.79 o 
   3   1   7    10249.85    10642.86    103.82 o 
   4   1   7    11739.79    12854.56    110.80 o 
   5   1   7    14132.85    15000.95    128.00 o 
   6   1   7      399.48      405.07     20.51 o 
   7   1   7     3099.74     3177.99     50.13 o 
   8   1   7     1248.79     1349.05     65.28 o 
   9   1   7        0.19       23.75     20.60 o 
  10   1   7      583.05      586.03     37.52 o 
  11   1   7       77.18       68.65     32.39 o 
  12   1   7      323.46      303.87     43.43 o 
  13   1   7     1141.75     1271.45    153.07 o 
  14   1   7      340.24      385.53     66.88 o 
   0   2   7     2636.78     2218.80     72.92 o 
   1   2   7      880.75     1066.82     28.47 o 
   2   2   7    31131.88    31033.88    296.22 o 
   3   2   7     3947.35     3843.69     57.60 o 
   4   2   7       48.09       25.82     10.08 o 
   5   2   7      387.84      525.94     25.26 o 
   6   2   7     1810.54     1629.34     41.76 o 
   7   2   7     2275.49     2381.14     72.25 o 
   8   2   7     7015.98     6958.01    137.94 o 
   9   2   7     9242.38     9181.56    150.40 o 
  10   2   7     3900.49     3827.81     88.98 o 
  11   2   7      160.22      187.40     35.01 o 
  12   2   7     1789.72     1838.54     88.80 o 
  13   2   7      196.54      208.76     43.51 o 
   1   3   7    12557.97    13107.08    144.82 o 
   2   3   7     9135.33     9441.39     94.10 o 
   3   3   7    34894.12    35093.60    242.53 o 
   4   3   7     5071.63     5190.76     89.71 o 
   5   3   7    13899.29    14410.34    140.90 o 
   6   3   7     3336.95     3305.11     73.37 o 
   7   3   7     4836.12     4952.25    108.72 o 
   8   3   7       93.89       98.11     26.27 o 
   9   3   7      192.15      205.15     32.71 o 
  10   3   7     3448.33     3398.59     94.34 o 
  11   3   7     9330.15     9162.09    231.52 o 
  12   3   7     4405.14     4146.87    112.92 o 
  13   3   7     9250.76     9414.23    232.65 o 
   0   4   7    23385.96    22736.44    318.09 o 
   1   4   7     5650.33     5594.90     69.91 o 
   2   4   7    28777.26    29099.96    222.54 o 
   3   4   7     4429.22     4488.09     65.24 o 
   4   4   7      687.39      791.18     31.95 o 
   5   4   7       50.53       67.27     21.36 o 
   6   4   7    11495.47    11589.04    138.36 o 
   7   4   7     5582.12     5633.71    101.67 o 
   8   4   7    19129.46    19651.22    230.23 o 
   9   4   7     8888.25     8934.47    191.73 o 
  10   4   7    19611.38    19451.25    284.31 o 
  11   4   7     5102.93     5019.72    127.51 o 
  12   4   7     4715.16     4916.45    182.19 o 
   1   5   7    21550.24    21812.73    195.52 o 
   2   5   7     9032.25     8841.18    103.28 o 
   3   5   7    42122.74    42053.69    336.36 o 
   4   5   7    16213.76    16092.31    196.67 o 
   5   5   7    28114.28    27421.88    285.02 o 
   6   5   7     4346.92     4557.42    102.82 o 
   7   5   7    11449.69    11887.51    183.13 o 
   8   5   7     2853.58     2675.72     85.63 o 
   9   5   7      620.59      615.52     54.14 o 
  10   5   7      175.90      173.68     47.99 o 
  11   5   7     5056.75     5607.33    219.44 o 
   0   6   7    61380.73    60530.75    661.68 o 
   1   6   7    11828.05    12211.52    128.05 o 
   2   6   7    32339.91    32017.75    277.56 o 
   3   6   7     3127.01     3202.22     70.85 o 
   4   6   7      878.87      952.23     49.53 o 
   5   6   7      166.17      214.91     38.65 o 
   6   6   7    11267.62    11363.40    204.53 o 
   7   6   7     6648.11     6686.42    154.78 o 
   8   6   7    23741.46    23795.23    373.08 o 
   9   6   7    12687.53    12883.57    210.67 o 
  10   6   7    12119.81    12136.34    238.67 o 
   1   7   7     5170.78     5281.82     96.89 o 
   2   7   7     2467.74     2476.93     69.56 o 
   3   7   7    27949.01    27749.64    436.35 o 
   4   7   7    10029.91    10118.58    173.01 o 
   5   7   7    18431.88    18425.86    387.22 o 
   6   7   7     9935.12     9714.35    173.56 o 
   7   7   7     6282.72     6434.77    142.79 o 
   8   7   7      464.67      424.15     54.50 o 
   9   7   7        0.66      -12.81     41.05 o 
   0   8   7    18537.34    18604.96    333.02 o 
   1   8   7     7284.60     6860.03    143.54 o 
   2   8   7    11338.92    11352.39    172.03 o 
   3   8   7     2874.35     2880.77     86.27 o 
   4   8   7      549.61      531.28     54.79 o 
   5   8   7      285.76      316.76     50.23 o 
   6   8   7     8168.95     7761.31    219.07 o 
   7   8   7     5441.18     5350.27    154.07 o 
   1   9   7     3118.68     2912.20    157.93 o 
   2   9   7      906.00      898.27     71.47 o 
   3   9   7     8167.17     8403.63    195.41 o 
   0   0   8     9504.63     9411.43    280.04 o 
   1   0   8   112726.34   106212.79   2510.35 o 
   2   0   8      752.55      882.60     48.90 o 
   3   0   8      233.33      160.42     20.62 o 
   4   0   8     6954.34     7271.32    114.46 o 
   5   0   8    10192.81    10629.19    251.36 o 
   6   0   8      861.82     1006.19     45.26 o 
   7   0   8    64458.01    64955.87   1074.38 o 
   8   0   8      848.44      931.35     50.25 o 
   9   0   8    48875.68    48663.82    934.23 o 
  10   0   8      197.46      261.54     45.45 o 
  11   0   8    21246.87    21061.12    862.09 o 
  12   0   8      162.15       76.73     60.86 o 
  13   0   8       44.74       63.59     61.37 o 
  14   0   8      737.61      897.76    109.76 o 
   1   1   8     1818.09     1779.59    100.72 o 
   2   1   8    22595.85    21230.20    187.80 o 
   3   1   8      281.83      302.97     16.41 o 
   4   1   8   103944.52   101704.33    687.07 o 
   5   1   8      582.18      741.97     24.68 o 
   6   1   8    66011.70    65092.46    458.03 o 
   7   1   8     2792.23     2905.57     54.62 o 
   8   1   8     2873.60     2856.14     91.39 o 
   9   1   8       16.42       12.70     20.93 o 
  10   1   8     7828.33     7864.89    188.72 o 
  11   1   8      427.73      418.72     45.22 o 
  12   1   8    24027.01    23234.45    538.69 o 
  13   1   8      321.60      374.92     57.25 o 
   0   2   8     8861.81     9048.12    315.26 o 
   1   2   8   170612.16   167699.22   1439.71 o 
   2   2   8     6340.08     6643.14     73.25 o 
   3   2   8    25486.27    25388.01    359.97 o 
   4   2   8        8.72       15.42     11.59 o 
   5   2   8     5938.30     5965.67     69.46 o 
   6   2   8       62.01       87.11     19.74 o 
   7   2   8    29146.54    28914.98    249.60 o 
   8   2   8        0.99       19.72     21.61 o 
   9   2   8    36491.93    35761.38    524.61 o 
  10   2   8      467.38      504.24     41.58 o 
  11   2   8    27782.38    27621.47    418.52 o 
  12   2   8      555.98      549.47     52.96 o 
  13   2   8     1569.61     1470.03     76.46 o 
   1   3   8      209.48      289.61     20.95 o 
   2   3   8    37599.73    37127.97    270.21 o 
   3   3   8       10.04       19.25     13.98 o 
   4   3   8    51817.51    51613.66    399.15 o 
   5   3   8     1300.11     1228.67     33.58 o 
   6   3   8    33056.01    31997.97    309.73 o 
   7   3   8      781.22      774.22     35.94 o 
   8   3   8     2669.28     2627.54     74.37 o 
   9   3   8        6.36       19.63     27.16 o 
  10   3   8     3428.88     3665.40     98.09 o 
  11   3   8       38.15       46.24     33.70 o 
  12   3   8    10287.59    10482.14    186.84 o 
  13   3   8       71.67       90.56     43.58 o 
   0   4   8     7146.89     7865.55    149.95 o 
   1   4   8    13764.70    13920.20    132.70 o 
   2   4   8       91.00       88.13     17.17 o 
   3   4   8     1068.34     1085.27     35.06 o 
   4   4   8     6777.10     6982.98     93.73 o 
   5   4   8     4096.29     4107.79     92.48 o 
   6   4   8      251.94      242.41     31.42 o 
   7   4   8     4295.23     4223.91     88.59 o 
   8   4   8      511.53      512.50     42.69 o 
   9   4   8    13958.18    13696.76    207.53 o 
  10   4   8      315.06      311.52     43.68 o 
  11   4   8     3178.78     3402.42    115.01 o 
  12   4   8       37.32       43.40     42.93 o 
   1   5   8      789.45      752.60     33.63 o 
   2   5   8     3268.01     3338.81     77.82 o 
   3   5   8     1338.95     1445.30     48.52 o 
   4   5   8    14129.36    14318.05    147.94 o 
   5   5   8      768.08      807.10     50.31 o 
   6   5   8     5118.61     5222.93    110.74 o 
   7   5   8        0.17       39.83     31.34 o 
   8   5   8      108.55      106.50     36.06 o 
   9   5   8      165.13      196.99     45.97 o 
  10   5   8      623.90      694.82     65.46 o 
  11   5   8      142.27      139.23     46.84 o 
   0   6   8        1.21        9.81     30.87 o 
   1   6   8     2559.28     2542.69     60.41 o 
   2   6   8      131.76      177.49     30.50 o 
   3   6   8     1638.20     1680.61     55.56 o 
   4   6   8        0.36       16.80     27.45 o 
   5   6   8      220.89      227.08     38.76 o 
   6   6   8     1894.05     1967.91     86.57 o 
   7   6   8      818.55      772.77     67.37 o 
   8   6   8      786.13      741.37     68.14 o 
   9   6   8     1519.87     1519.60     82.43 o 
  10   6   8        2.00       45.13     44.93 o 
   1   7   8       20.95       42.21     28.82 o 
   2   7   8       68.23       61.62     29.08 o 
   3   7   8     1957.29     2023.10     72.57 o 
   4   7   8      458.07      424.87     49.83 o 
   5   7   8      204.64      268.53     46.25 o 
   6   7   8      725.15      662.38     52.48 o 
   7   7   8      215.85      203.88     45.43 o 
   8   7   8       18.89       45.66     45.49 o 
   9   7   8      179.41      158.11     47.69 o 
   0   8   8      544.75      673.84     77.75 o 
   1   8   8     4441.74     4430.06    115.75 o 
   2   8   8        7.80       47.76     37.50 o 
   3   8   8     1312.40     1473.80     69.15 o 
   4   8   8        0.61       51.30     38.81 o 
   5   8   8      122.64      215.59     46.78 o 
   6   8   8      470.22      569.04     74.91 o 
   7   8   8      560.88      636.12     70.18 o 
   1   9   8       12.97       53.74     52.07 o 
   2   9   8     2686.81     2593.84    103.01 o 
   3   9   8      154.85      276.23     63.08 o 
   1   1   9     2166.37     2152.36     58.56 o 
   2   1   9     9138.63     8924.90    164.50 o 
   3   1   9    13487.30    14564.80    125.01 o 
   4   1   9     6919.85     7122.98     75.76 o 
   5   1   9     9956.65    10458.52    100.63 o 
   6   1   9     3916.47     3927.21     55.94 o 
   7   1   9    10173.22    10088.73    193.33 o 
   8   1   9        3.11       -8.28     19.34 o 
   9   1   9     1104.31     1082.88     63.09 o 
  10   1   9     2508.15     2459.80     64.13 o 
  11   1   9      538.26      642.58     51.90 o 
  12   1   9     1115.25     1230.50     93.34 o 
  13   1   9      446.69      494.37     62.65 o 
   0   2   9     2887.16     2812.71     73.58 o 
   1   2   9    27536.12    27782.10    384.47 o 
   2   2   9    21619.90    21457.23    239.78 o 
   3   2   9       14.58       70.73     14.24 o 
   4   2   9     3941.04     4227.25     56.08 o 
   5   2   9      207.66      200.30     17.58 o 
   6   2   9     1330.20     1294.07     39.70 o 
   7   2   9     1669.46     1618.82     45.68 o 
   8   2   9     9173.45     9336.62    186.08 o 
   9   2   9     6753.30     6563.75    109.08 o 
  10   2   9     4311.58     4283.88     95.37 o 
  11   2   9      835.55      911.02     54.00 o 
  12   2   9       83.68      109.66     38.92 o 
  13   2   9       39.83       33.27     40.85 o 
   1   3   9     3931.16     4252.67     69.24 o 
   2   3   9     1382.44     1274.89     32.21 o 
   3   3   9    16022.32    16219.10    147.76 o 
   4   3   9     7868.24     7920.39     82.20 o 
   5   3   9     8418.69     8313.71     99.60 o 
   6   3   9     2545.35     2470.27     56.18 o 
   7   3   9     7805.02     7821.10    113.06 o 
   8   3   9      349.21      389.90     36.89 o 
   9   3   9      374.81      328.55     40.84 o 
  10   3   9       27.35       15.32     30.60 o 
  11   3   9     2360.77     2389.20     85.15 o 
  12   3   9     4249.92     4536.35    193.16 o 
  13   3   9    10165.32    10305.20    219.62 o 
   0   4   9    32101.96    30711.25    412.72 o 
   1   4   9    19572.03    20326.21    179.52 o 
   2   4   9    26329.20    26604.07    242.40 o 
   3   4   9     5383.29     5376.74     68.50 o 
   4   4   9      535.22      559.47     32.55 o 
   5   4   9        5.41        8.32     23.44 o 
   6   4   9     9590.41     9411.62    144.69 o 
   7   4   9     9151.93     9162.90    137.08 o 
   8   4   9    21002.33    20643.06    240.38 o 
   9   4   9    18091.10    18050.72    251.16 o 
  10   4   9     9991.50    10014.83    177.21 o 
  11   4   9     3511.80     3744.08    107.90 o 
  12   4   9     2689.04     2898.38    113.38 o 
   1   5   9     3804.34     3632.86     68.71 o 
   2   5   9     6184.73     6231.96     94.29 o 
   3   5   9    35720.55    35172.82    314.36 o 
   4   5   9    36232.36    36138.84    328.79 o 
   5   5   9    22769.73    23009.26    261.72 o 
   6   5   9    16853.23    17028.76    228.67 o 
   7   5   9    15365.17    15619.69    219.92 o 
   8   5   9     1818.67     1795.04     74.31 o 
   9   5   9     1120.76     1039.77     72.26 o 
  10   5   9      262.12      339.26     53.66 o 
  11   5   9     4140.91     4453.81    137.66 o 
   0   6   9    34472.95    35596.04    382.23 o 
   1   6   9    19462.07    19834.73    208.12 o 
   2   6   9    16919.07    17162.27    188.77 o 
   3   6   9      145.83      161.68     30.54 o 
   4   6   9     5496.83     5554.67    117.18 o 
   5   6   9      413.28      441.79     54.41 o 
   6   6   9    10077.27    10001.97    192.08 o 
   7   6   9     7995.85     8008.23    185.24 o 
   8   6   9    19004.51    19217.34    323.07 o 
   9   6   9    11268.67    11498.25    294.15 o 
  10   6   9    17365.20    17654.11    301.67 o 
   1   7   9     4141.20     4204.45    100.92 o 
   2   7   9     4131.65     4296.54     89.63 o 
   3   7   9    10357.80    10342.92    157.51 o 
   4   7   9    19168.88    19488.90    265.84 o 
   5   7   9    19963.29    19928.13    270.25 o 
   6   7   9     2592.14     2683.23    134.71 o 
   7   7   9     6144.70     5938.55    154.41 o 
   8   7   9      598.78      698.86     70.29 o 
   0   8   9    12216.67    12553.43    263.86 o 
   1   8   9    10573.34    10491.00    184.10 o 
   2   8   9     7646.84     7830.03    157.46 o 
   3   8   9     1759.82     1881.61     84.27 o 
   4   8   9      795.49      807.15     63.69 o 
   5   8   9      539.56      556.99     57.38 o 
   6   8   9     5586.75     5296.61    195.14 o 
   1   9   9     1870.26     1839.77     90.62 o 
   2   9   9     3250.77     3071.98    110.39 o 
   0   0  10   114352.54   113258.76   2302.91 o 
   1   0  10     6941.58     6715.04    177.41 o 
   2   0  10    40368.44    37877.50    594.52 o 
   3   0  10     5525.63     5678.52    100.52 o 
   4   0  10     1368.01     1346.99     48.71 o 
   5   0  10    14905.60    14817.08    260.67 o 
   6   0  10     6898.25     6913.03    123.24 o 
   7   0  10     4122.56     4040.28     94.43 o 
   8   0  10    44203.84    43812.52   1230.33 o 
   9   0  10      528.24      586.59     76.19 o 
  10   0  10    28716.95    27666.62   1629.01 o 
  11   0  10     2934.37     2854.63    176.06 o 
  12   0  10    14872.50    13888.98    364.09 o 
  13   0  10       76.39       69.78     63.03 o 
   1   1  10     7829.25     7612.28    123.58 o 
   2   1  10     5716.38     5594.34    168.80 o 
   3   1  10    72500.23    71790.02    569.58 o 
   4   1  10     1006.38      792.44     32.75 o 
   5   1  10    90975.68    90783.07    773.30 o 
   6   1  10     7601.40     7758.34     91.37 o 
   7   1  10    22531.35    22271.26    267.53 o 
   8   1  10      518.93      557.57     34.57 o 
   9   1  10       66.72       98.43     25.16 o 
  10   1  10      549.33      605.66     39.41 o 
  11   1  10    19504.33    19317.17    396.96 o 
  12   1  10     2060.60     2102.97     84.28 o 
  13   1  10    23326.98    22704.29    519.95 o 
   0   2  10   110893.94   106995.40   4557.33 o 
   1   2  10    27607.11    28611.54    485.04 o 
   2   2  10    45921.55    44882.74    584.34 o 
   3   2  10     1438.95     1342.44     33.96 o 
   4   2  10     7962.00     8307.62     92.57 o 
   5   2  10      199.54      220.75     19.04 o 
   6   2  10     7778.35     7678.01    113.89 o 
   7   2  10     2641.66     2704.38     63.63 o 
   8   2  10    31031.88    30638.55    341.90 o 
   9   2  10      869.61      809.15     43.70 o 
  10   2  10    31537.72    31691.04    344.86 o 
  11   2  10     3306.02     3454.82     89.64 o 
  12   2  10     8140.25     7997.23    159.63 o 
  13   2  10       40.21       54.93     36.87 o 
   1   3  10     1921.43     1911.34     58.60 o 
   2   3  10     5119.32     5203.18     67.48 o 
   3   3  10    15597.02    15188.89    148.89 o 
   4   3  10     4800.62     4914.08     73.62 o 
   5   3  10    48211.60    47334.65    538.49 o 
   6   3  10     3512.81     3675.10     66.32 o 
   7   3  10    16410.90    16524.24    169.21 o 
   8   3  10     2377.50     2341.53     63.45 o 
   9   3  10        0.54       11.95     29.17 o 
  10   3  10        3.58       20.44     31.56 o 
  11   3  10     7729.83     7595.21    151.91 o 
  12   3  10      882.02      810.67     61.74 o 
   0   4  10    15985.54    16364.18    254.21 o 
   1   4  10     2765.20     2850.19     67.21 o 
   2   4  10    18181.28    18505.52    170.46 o 
   3   4  10     2376.73     2574.04     58.24 o 
   4   4  10       51.62       70.80     23.28 o 
   5   4  10     1492.97     1532.82     64.75 o 
   6   4  10     3176.22     3145.52     75.29 o 
   7   4  10      219.12      274.95     40.14 o 
   8   4  10    18232.96    17698.08    243.45 o 
   9   4  10      425.88      537.12     50.96 o 
  10   4  10     9958.11    10325.98    182.29 o 
  11   4  10      593.03      619.86     57.04 o 
  12   4  10      697.91      829.83     65.93 o 
   1   5  10      167.82      196.03     26.30 o 
   2   5  10     2058.43     2041.98     56.61 o 
   3   5  10     4447.67     4303.15     79.05 o 
   4   5  10     2525.64     2620.77     70.62 o 
   5   5  10     4848.18     4805.52    103.36 o 
   6   5  10       47.08       78.83     35.20 o 
   7   5  10     1416.80     1407.79     76.67 o 
   8   5  10      692.84      597.44     51.10 o 
   9   5  10       57.73       92.78     42.87 o 
  10   5  10      837.30      860.25     70.67 o 
  11   5  10      332.77      406.19     58.20 o 
   0   6  10     4887.57     4752.94    101.91 o 
   1   6  10      619.16      718.45     40.06 o 
   2   6  10      240.09      213.34     32.51 o 
   3   6  10     1866.96     1898.05     60.02 o 
   4   6  10      168.75      152.95     34.00 o 
   5   6  10      936.78      866.55     64.50 o 
   6   6  10        2.22      -12.78     34.64 o 
   7   6  10        0.54       -0.21     40.22 o 
   8   6  10       90.53      116.47     45.11 o 
   9   6  10       37.90       20.03     51.50 o 
  10   6  10      543.61      509.62     75.93 o 
   1   7  10      113.56      101.33     32.43 o 
   2   7  10       18.17       16.86     30.84 o 
   3   7  10       16.87       55.30     32.63 o 
   4   7  10       12.72      101.27     44.38 o 
   5   7  10      484.86      426.24     50.71 o 
   6   7  10      800.72      694.81     87.88 o 
   7   7  10       25.57       45.57     45.54 o 
   8   7  10        2.00      -35.39     42.00 o 
   0   8  10     4336.63     4139.38    254.79 o 
   1   8  10      423.83      489.43     52.79 o 
   2   8  10     3597.15     3432.62    105.78 o 
   3   8  10       18.36       77.41     41.26 o 
   4   8  10       39.14      -23.47     38.55 o 
   5   8  10      706.22      684.54     73.91 o 
   6   8  10      671.77      737.60     75.06 o 
   1   9  10     1411.04     1376.45     84.01 o 
   1   1  11     4540.10     4677.39    160.03 o 
   2   1  11     4966.74     4906.65    187.13 o 
   3   1  11       27.08       41.06     15.15 o 
   4   1  11    10705.20    10687.98    135.39 o 
   5   1  11      726.32      785.96     31.20 o 
   6   1  11     4136.81     4259.79     63.69 o 
   7   1  11       24.71        9.50     22.73 o 
   8   1  11     4622.57     4350.14     80.99 o 
   9   1  11       13.47      -15.94     21.53 o 
  10   1  11      284.96      302.07     32.56 o 
  11   1  11       84.26       95.42     29.34 o 
  12   1  11     1525.79     1472.33     76.96 o 
  13   1  11     1630.75     1655.34    115.40 o 
   0   2  11     3057.51     3165.99    104.84 o 
   1   2  11    10601.68    10615.59    302.64 o 
   2   2  11      520.10      792.71     30.97 o 
   3   2  11     9409.73     9693.45    163.08 o 
   4   2  11       11.08       -6.31     13.72 o 
   5   2  11      230.94      241.83     20.45 o 
   6   2  11     2533.46     2590.73     55.21 o 
   7   2  11     5115.30     5234.90     89.94 o 
   8   2  11       17.53       -0.73     23.36 o 
   9   2  11    19015.51    18711.31    352.63 o 
  10   2  11     1648.58     1611.48     64.61 o 
  11   2  11     3536.74     3553.62     92.10 o 
  12   2  11       29.52       58.61     35.23 o 
  13   2  11       35.85       60.54     46.64 o 
   1   3  11     2099.52     2230.59     52.13 o 
   2   3  11     9380.86     8906.53    144.67 o 
   3   3  11      932.18     1026.61     33.30 o 
   4   3  11    18574.15    18201.43    251.82 o 
   5   3  11      618.92      595.40     33.45 o 
   6   3  11     8064.20     7980.22    103.42 o 
   7   3  11      198.97      186.34     29.88 o 
   8   3  11       38.66       53.57     28.59 o 
   9   3  11      148.76      120.24     33.57 o 
  10   3  11     1078.34     1139.67     76.53 o 
  11   3  11      658.85      688.98     56.65 o 
  12   3  11     8247.51     8548.73    225.09 o 
   0   4  11     1388.86     1317.23     66.61 o 
   1   4  11    27248.38    26972.16    271.46 o 
   2   4  11     4407.07     4458.73     68.76 o 
   3   4  11     9954.22     9945.74    172.78 o 
   4   4  11     1134.78     1269.72     43.75 o 
   5   4  11      166.38      182.56     30.70 o 
   6   4  11     2584.12     2559.25     70.30 o 
   7   4  11    26354.59    26368.17    312.58 o 
   8   4  11     1614.29     1745.85     73.40 o 
   9   4  11    35923.50    34742.34    459.29 o 
  10   4  11     1819.87     1818.84     79.59 o 
  11   4  11     7415.70     7335.50    169.67 o 
  12   4  11      630.63      706.55     63.24 o 
   1   5  11      440.85      438.99     32.25 o 
   2   5  11    18374.87    18631.55    213.96 o 
   3   5  11     5543.95     5579.59    107.31 o 
   4   5  11    65516.78    65669.33    725.70 o 
   5   5  11     3443.09     3480.63     93.13 o 
   6   5  11    35268.05    34966.21    392.70 o 
   7   5  11     2300.55     2284.36     79.95 o 
   8   5  11     5174.68     5234.94    119.99 o 
   9   5  11      398.84      374.86     54.87 o 
  10   5  11     3845.36     3751.20    124.54 o 
  11   5  11     1273.08     1271.13    110.02 o 
   0   6  11     4919.56     5039.99    118.66 o 
   1   6  11    21137.88    22175.85    215.46 o 
   2   6  11      127.67      137.89     30.23 o 
   3   6  11    17442.74    17441.17    194.92 o 
   4   6  11      454.00      423.32     41.77 o 
   5   6  11      237.05      225.51     45.73 o 
   6   6  11     1673.90     1749.22     85.63 o 
   7   6  11    17222.57    16760.24    285.67 o 
   8   6  11     1688.05     1754.76     90.30 o 
   9   6  11    28490.87    26922.26   1119.51 o 
  10   6  11     1028.15     1004.43     94.93 o 
   1   7  11       96.31      132.62     33.96 o 
   2   7  11    12573.45    12800.73    167.36 o 
   3   7  11     4236.46     4087.51    121.01 o 
   4   7  11    24553.94    24915.87    316.55 o 
   5   7  11     1052.59     1083.61     75.86 o 
   6   7  11    22706.22    21951.96    498.98 o 
   7   7  11      719.02      614.87     67.18 o 
   8   7  11     3120.57     3036.33    118.56 o 
   0   8  11     2963.89     2927.03    129.57 o 
   1   8  11    25079.57    25396.82    300.32 o 
   2   8  11     5720.41     5675.80    134.31 o 
   3   8  11     5352.59     5188.49    131.20 o 
   4   8  11       19.51       65.37     42.16 o 
   5   8  11      215.99      292.55     51.99 o 
   6   8  11       59.91       14.14     49.65 o 
   0   0  12    61768.18    63311.65   1363.08 o 
   1   0  12   110315.73   103535.03   3098.36 o 
   2   0  12    14987.04    13935.87    282.05 o 
   3   0  12     5420.48     5059.27    115.63 o 
   4   0  12       20.97       45.59     21.39 o 
   5   0  12    17509.46    17970.40    384.65 o 
   6   0  12    20028.62    19790.33    595.72 o 
   7   0  12    14120.29    13959.90    460.86 o 
   8   0  12     5333.25     5317.72    135.47 o 
   9   0  12    10752.56    10558.57    513.95 o 
  10   0  12    28960.56    27314.80    794.27 o 
  11   0  12    16886.24    15587.88    761.17 o 
  12   0  12     6858.98     6444.83    303.33 o 
  13   0  12      998.35     1088.51    116.00 o 
   1   1  12    15464.60    15644.04    437.90 o 
   2   1  12    42294.11    42939.37   1335.42 o 
   3   1  12    34614.58    34667.63    508.43 o 
   4   1  12    52125.59    51032.91    401.88 o 
   5   1  12    33127.74    33513.80    411.03 o 
   6   1  12    20365.96    20629.13    210.02 o 
   7   1  12     8357.78     7862.23    126.46 o 
   8   1  12     4691.17     4433.25     83.67 o 
   9   1  12      402.25      390.76     34.59 o 
  10   1  12     3084.66     2931.68    100.97 o 
  11   1  12     7428.55     7094.20    228.58 o 
  12   1  12     7026.24     6987.80    236.09 o 
  13   1  12     8128.07     8329.16    287.88 o 
   0   2  12    37528.67    35633.29   1500.55 o 
   1   2  12    53028.64    51545.45   1001.26 o 
   2   2  12     9222.22     8534.12    136.77 o 
   3   2  12     7057.27     7130.59     87.26 o 
   4   2  12      626.41      675.07     29.01 o 
   5   2  12     4979.21     5120.61     70.17 o 
   6   2  12     3291.48     3310.03     62.67 o 
   7   2  12    16805.21    16517.32    185.82 o 
   8   2  12    13073.07    12727.17    203.10 o 
   9   2  12    21025.26    20203.24    540.03 o 
  10   2  12     8590.96     8549.31    149.10 o 
  11   2  12    11618.37    11258.45    259.03 o 
  12   2  12     5314.12     5259.28    150.60 o 
  13   2  12      745.59      806.73     71.94 o 
   1   3  12      501.03      512.85     33.52 o 
   2   3  12     9279.91     8890.06    109.70 o 
   3   3  12    12658.75    13080.58    197.29 o 
   4   3  12    16645.78    16238.66    293.38 o 
   5   3  12    16264.83    16558.05    222.35 o 
   6   3  12    18380.13    18906.63    198.62 o 
   7   3  12     7069.43     6881.60    108.39 o 
   8   3  12      204.17      160.22     32.78 o 
   9   3  12      214.27      132.62     36.16 o 
  10   3  12     2565.49     2500.28     86.53 o 
  11   3  12     2752.01     2661.73     92.85 o 
  12   3  12     7032.85     6949.20    178.24 o 
   0   4  12     5730.96     5392.38    126.91 o 
   1   4  12     8152.39     8416.15    157.25 o 
   2   4  12     8496.74     8408.99    125.24 o 
   3   4  12     3456.59     3570.31    106.37 o 
   4   4  12      271.98      314.00     33.58 o 
   5   4  12     3224.03     3293.20     77.18 o 
   6   4  12     7665.06     7518.27    133.15 o 
   7   4  12     4287.67     4058.56     90.50 o 
   8   4  12     8999.78     9244.83    183.93 o 
   9   4  12     4375.98     4487.84    114.77 o 
  10   4  12     8192.09     7585.71    185.26 o 
  11   4  12     3107.01     3127.50    102.77 o 
   1   5  12        2.05       24.11     22.46 o 
   2   5  12     9326.87     9191.22    135.86 o 
   3   5  12     1937.23     2082.00     59.74 o 
   4   5  12     2585.28     2552.51     97.99 o 
   5   5  12       16.85       85.30     30.46 o 
   6   5  12     2531.23     2378.42     79.72 o 
   7   5  12      239.29      209.71     41.10 o 
   8   5  12       54.31       29.37     38.38 o 
   9   5  12      185.07      133.39     44.51 o 
  10   5  12      315.49      312.91     56.01 o 
  11   5  12     1427.38     1478.58     92.01 o 
   0   6  12       15.52       73.90     35.71 o 
   1   6  12      300.50      368.68     39.11 o 
   2   6  12       47.88       93.46     29.91 o 
   3   6  12        3.97       46.34     38.26 o 
   4   6  12     1146.64     1143.23     61.87 o 
   5   6  12      426.09      410.20     53.61 o 
   6   6  12      169.99      173.47     46.23 o 
   7   6  12      352.67      299.72     53.32 o 
   8   6  12      534.02      450.22     60.16 o 
   9   6  12       32.99      -33.88     62.99 o 
   1   7  12      132.55      161.78     38.80 o 
   2   7  12      225.31      295.33     42.44 o 
   3   7  12       55.09       96.29     59.32 o 
   4   7  12      716.72      721.52     58.46 o 
   5   7  12       18.61       24.05     44.36 o 
   6   7  12     1359.84     1128.14     79.35 o 
   7   7  12       14.56      103.91     47.32 o 
   8   7  12       91.92      101.79     49.33 o 
   0   8  12     2128.94     2379.76    209.57 o 
   1   8  12     4207.52     4265.15    118.10 o 
   2   8  12      784.01      932.32    102.76 o 
   3   8  12      454.34      537.79     58.38 o 
   4   8  12      145.48      159.93     46.61 o 
   5   8  12      723.11      684.66     72.61 o 
   1   1  13     2676.77     2929.85     80.43 o 
   2   1  13       75.72       72.84     24.46 o 
   3   1  13     4581.54     4586.83     77.27 o 
   4   1  13     1883.72     1974.57     52.67 o 
   5   1  13     1033.63     1079.22     49.18 o 
   6   1  13     3461.89     3543.99    119.26 o 
   7   1  13     3433.05     3595.13     95.19 o 
   8   1  13      279.76      333.23     39.74 o 
   9   1  13       42.64       92.27     27.55 o 
  10   1  13        1.11       40.76     31.77 o 
  11   1  13     2642.56     2279.13    113.84 o 
  12   1  13      201.20      177.65     42.99 o 
  13   1  13     2267.54     2306.81     97.79 o 
   0   2  13     2274.10     2076.82     92.85 o 
   1   2  13     2280.17     2486.88     73.50 o 
   2   2  13    20312.89    20781.99    308.06 o 
   3   2  13      276.43      338.64     26.16 o 
   4   2  13       38.37       71.94     18.39 o 
   5   2  13     1008.95     1028.98     36.47 o 
   6   2  13     4963.39     5026.88    100.02 o 
   7   2  13       36.96       54.26     24.95 o 
   8   2  13     7348.37     7581.47    121.63 o 
   9   2  13      157.76      148.38     30.13 o 
  10   2  13     6581.42     6490.03    123.28 o 
  11   2  13        1.07        9.96     33.29 o 
  12   2  13     1633.98     1404.00     84.22 o 
   1   3  13    12892.85    13340.31    173.58 o 
   2   3  13      295.69      265.99     27.77 o 
   3   3  13    15642.94    15657.52    217.92 o 
   4   3  13        1.03       15.47     20.58 o 
   5   3  13    19632.18    19828.02    264.41 o 
   6   3  13      858.05      876.66     42.15 o 
   7   3  13    11862.27    11931.90    287.87 o 
   8   3  13       22.78       24.86     27.51 o 
   9   3  13       69.01      103.84     34.82 o 
  10   3  13      143.86      148.33     39.15 o 
  11   3  13     4582.79     4434.15    122.02 o 
  12   3  13        5.71       80.93     44.81 o 
   0   4  13    34922.62    35415.23    482.62 o 
   1   4  13      191.60      253.90     29.75 o 
   2   4  13    31543.81    31020.60    430.23 o 
   3   4  13       13.93      -33.95     22.63 o 
   4   4  13     5040.34     4941.85    129.70 o 
   5   4  13      405.56      390.91     36.95 o 
   6   4  13    17160.18    17401.59    305.20 o 
   7   4  13      536.54      446.36     45.67 o 
   8   4  13    27723.43    27368.07    380.82 o 
   9   4  13      239.03      280.95     52.27 o 
  10   4  13    13518.11    13389.85    219.58 o 
  11   4  13        8.07       22.22     37.74 o 
   1   5  13     7450.26     7559.62    138.99 o 
   2   5  13     1182.78     1238.53     60.42 o 
   3   5  13    27974.75    28731.48    333.61 o 
   4   5  13     1703.18     1686.34     69.14 o 
   5   5  13    31915.86    32060.69    334.75 o 
   6   5  13       86.21       86.57     34.69 o 
   7   5  13    19497.44    19381.00    291.75 o 
   8   5  13      151.95       93.32     41.93 o 
   9   5  13       20.92        6.72     40.89 o 
  10   5  13       26.42       21.48     42.88 o 
   0   6  13    18406.71    19531.21    334.39 o 
   1   6  13     1829.01     1948.53     67.50 o 
   2   6  13    35186.34    36660.25    385.10 o 
   3   6  13      108.97       79.35     31.79 o 
   4   6  13     2509.20     2491.72     83.71 o 
   5   6  13       19.13        8.12     40.05 o 
   6   6  13    13527.36    13578.33    237.99 o 
   7   6  13       56.28       72.38     44.20 o 
   8   6  13    27013.21    26295.92    452.49 o 
   9   6  13        4.22       41.47     51.31 o 
   1   7  13     8218.22     8119.58    156.59 o 
   2   7  13     1947.29     1983.72     73.99 o 
   3   7  13    21997.85    22493.52    277.99 o 
   4   7  13      578.13      523.85     52.72 o 
   5   7  13    20883.63    20853.44    390.49 o 
   6   7  13      254.73      295.94     55.85 o 
   7   7  13    15549.04    15184.45    358.35 o 
   0   8  13    28820.35    29156.72    474.15 o 
   1   8  13      858.28      904.43     89.92 o 
   2   8  13    13921.10    14022.23    258.62 o 
   3   8  13       49.67        1.67     41.34 o 
   4   8  13     1863.71     1696.56     92.11 o 
   5   8  13       81.14      125.21     60.57 o 
   0   0  14    21720.45    23188.69    603.57 o 
   1   0  14   104268.48   104040.35   1531.81 o 
   2   0  14     8002.68     7652.88    201.27 o 
   3   0  14    16722.98    16676.68    549.05 o 
   4   0  14     1846.02     1850.27     67.14 o 
   5   0  14     1725.62     1859.25     97.56 o 
   6   0  14     6279.23     6190.68    231.04 o 
   7   0  14    14857.01    14484.56    676.80 o 
   8   0  14     3447.65     3450.91    127.56 o 
   9   0  14    44737.57    40971.82   2578.78 o 
  10   0  14     5354.58     5079.65    255.66 o 
  11   0  14    20215.27    19575.48   1459.79 o 
  12   0  14     1789.25     1734.72    102.48 o 
   1   1  14      509.13      447.63     39.97 o 
   2   1  14     8549.61     8155.64    309.02 o 
   3   1  14    21508.78    21228.76    398.84 o 
   4   1  14    45642.10    44591.20    735.88 o 
   5   1  14     7471.01     7295.42    184.24 o 
   6   1  14    45424.21    44761.21    913.88 o 
   7   1  14     6699.37     6631.44    136.88 o 
   8   1  14     5559.68     5301.80     95.30 o 
   9   1  14      102.62      115.62     28.18 o 
  10   1  14     2003.75     1964.07    125.69 o 
  11   1  14     3361.30     3155.91    147.09 o 
  12   1  14    16790.78    16293.65    622.42 o 
   0   2  14    15983.97    15344.88    311.22 o 
   1   2  14    40915.72    39513.24   1195.36 o 
   2   2  14     9678.28     9537.30    177.78 o 
   3   2  14     6746.20     6565.45     95.62 o 
   4   2  14        1.87       21.62     19.60 o 
   5   2  14       51.77       68.98     23.82 o 
   6   2  14     1630.19     1741.49     55.61 o 
   7   2  14    18697.49    18330.42    387.86 o 
   8   2  14    12846.70    12495.91    162.20 o 
   9   2  14    19010.90    18410.79    450.10 o 
  10   2  14     8905.81     8559.69    210.74 o 
  11   2  14    10873.75    10809.09    407.21 o 
  12   2  14     2411.39     2282.93    104.00 o 
   1   3  14     1858.06     1896.84     68.03 o 
   2   3  14     5237.46     5253.95    103.73 o 
   3   3  14     5058.22     5116.19     84.99 o 
   4   3  14    27933.51    28572.23    567.61 o 
   5   3  14     5909.92     6400.93    104.75 o 
   6   3  14    31494.42    31592.53    405.46 o 
   7   3  14     1886.62     1965.10     99.98 o 
   8   3  14     2731.49     2726.13     78.67 o 
   9   3  14        6.12       -5.58     30.06 o 
  10   3  14     2884.95     2857.24    101.00 o 
  11   3  14     1537.59     1572.14     80.91 o 
  12   3  14     7263.58     7385.44    181.41 o 
   0   4  14     4880.90     5020.53    130.94 o 
   1   4  14    14367.21    14662.95    355.64 o 
   2   4  14     2379.91     2390.19     64.96 o 
   3   4  14    11376.33    11397.93    153.87 o 
   4   4  14      587.31      636.88     42.44 o 
   5   4  14        6.10       28.16     27.61 o 
   6   4  14      316.94      360.97     39.02 o 
   7   4  14     2417.48     2505.07    118.97 o 
   8   4  14       92.59       59.12     39.86 o 
   9   4  14    12988.17    12337.92    228.94 o 
  10   4  14     1408.11     1375.80     82.47 o 
  11   4  14     3576.18     3713.02    152.89 o 
   1   5  14     3861.64     3998.14     80.74 o 
   2   5  14     1981.73     2209.21     95.89 o 
   3   5  14     1458.37     1383.18     85.31 o 
   4   5  14     7148.21     7514.14    190.77 o 
   5   5  14     4398.10     4473.63    107.91 o 
   6   5  14     2851.78     2824.50     84.47 o 
   7   5  14     1819.95     1771.67     76.65 o 
   8   5  14     1574.02     1630.38     87.36 o 
   9   5  14      291.37      311.77     54.89 o 
  10   5  14      473.37      450.63     62.72 o 
   0   6  14      734.66      677.94    108.37 o 
   1   6  14      343.50      376.12     40.73 o 
   2   6  14     1177.08     1180.52     89.47 o 
   3   6  14       97.49       51.44     34.21 o 
   4   6  14      214.36      223.77     42.36 o 
   5   6  14      345.01      280.21     49.69 o 
   6   6  14      146.71      131.74     78.00 o 
   7   6  14       20.96       63.16     43.76 o 
   8   6  14      286.54      358.20     79.63 o 
   9   6  14       58.05       93.55     57.59 o 
   1   7  14      804.75      727.90     60.61 o 
   2   7  14      482.11      397.81     50.16 o 
   3   7  14     1867.91     1857.81     75.00 o 
   4   7  14      439.05      476.15     61.45 o 
   5   7  14      403.64      412.89     62.77 o 
   6   7  14      214.82       97.01     48.72 o 
   7   7  14      140.03       55.19     71.11 o 
   0   8  14     1112.79     1328.48    119.45 o 
   1   8  14     1396.01     1599.72     77.31 o 
   2   8  14      635.87      659.06     73.26 o 
   3   8  14       29.04       70.14     49.65 o 
   4   8  14        6.15      120.05     57.36 o 
   1   1  15       69.33      105.51     29.52 o 
   2   1  15      227.68      211.68     32.96 o 
   3   1  15     7220.56     7334.70    158.38 o 
   4   1  15     3177.02     3297.17    110.36 o 
   5   1  15      201.61      217.42     28.10 o 
   6   1  15      479.78      565.37     34.51 o 
   7   1  15      396.82      448.78     51.16 o 
   8   1  15       97.11       74.48     26.82 o 
   9   1  15      204.31      153.10     30.83 o 
  10   1  15      520.00      496.82     45.37 o 
  11   1  15      150.14      140.73     36.57 o 
  12   1  15     1463.22     1512.98     79.71 o 
   0   2  15     8359.34     7879.44    339.18 o 
   1   2  15     7441.68     7217.38    139.31 o 
   2   2  15     2014.30     1937.23     96.35 o 
   3   2  15     3700.24     3716.57     95.79 o 
   4   2  15       16.27       26.40     20.40 o 
   5   2  15       46.95       72.98     23.24 o 
   6   2  15      121.87      149.75     30.15 o 
   7   2  15     3905.97     3707.73     88.65 o 
   8   2  15      503.44      583.59     41.75 o 
   9   2  15     9800.09     9381.63    243.64 o 
  10   2  15      744.91      778.26     49.85 o 
  11   2  15     1950.01     1896.35    215.72 o 
  12   2  15      623.68      706.59     85.89 o 
   1   3  15     2004.83     1824.00    102.38 o 
   2   3  15    19232.08    18640.64    386.28 o 
   3   3  15    10679.30    10906.87    234.70 o 
   4   3  15    31084.82    31862.60    458.26 o 
   5   3  15     3243.99     3352.71     91.03 o 
   6   3  15    24870.86    25291.40    472.18 o 
   7   3  15     6568.34     6518.64    268.82 o 
   8   3  15      531.22      487.26     48.30 o 
   9   3  15      175.96      129.58     38.74 o 
  10   3  15       13.48      -29.78     32.16 o 
  11   3  15      548.86      524.38     55.43 o 
   0   4  15     1718.14     1803.01    100.69 o 
   1   4  15    31810.54    32193.19    534.56 o 
   2   4  15     6278.71     6247.85    112.62 o 
   3   4  15     6883.54     6778.56    127.50 o 
   4   4  15     1752.27     1826.77     62.58 o 
   5   4  15      148.52      166.88     31.69 o 
   6   4  15     1646.96     1594.60     62.47 o 
   7   4  15    11582.74    11415.45    378.61 o 
   8   4  15     5663.29     5786.32    146.24 o 
   9   4  15    18836.63    18175.21    346.83 o 
  10   4  15     2813.14     3101.69    115.68 o 
  11   4  15     7243.22     7222.99    161.17 o 
   1   5  15      383.27      431.39     35.76 o 
   2   5  15    10745.79    11355.79    249.33 o 
   3   5  15     5250.09     5495.54    118.75 o 
   4   5  15    36033.04    36563.98    737.49 o 
   5   5  15     3517.10     3799.68    101.41 o 
   6   5  15     8090.37     8573.95    172.98 o 
   7   5  15     2131.79     2232.61     85.22 o 
   8   5  15     1539.37     1714.79     89.65 o 
   9   5  15        5.86       22.72     44.08 o 
  10   5  15     1320.96     1379.40    104.99 o 
   0   6  15    16347.95    17339.49    318.26 o 
   1   6  15    26599.59    28287.42    346.86 o 
   2   6  15     4047.47     4094.00    117.97 o 
   3   6  15     4233.91     4452.02    111.54 o 
   4   6  15      371.23      359.70     51.95 o 
   5   6  15      533.12      531.47     59.95 o 
   6   6  15     2874.61     3068.03    110.12 o 
   7   6  15    16474.37    16459.88    344.50 o 
   8   6  15     4999.52     5146.85    175.38 o 
   1   7  15     2493.61     2746.52     97.47 o 
   2   7  15     8910.67     9159.67    155.80 o 
   3   7  15     4981.38     5092.12    126.07 o 
   4   7  15    27557.48    27726.83    580.93 o 
   5   7  15     5138.11     5301.37    185.32 o 
   6   7  15    14146.46    14152.08    318.08 o 
   0   8  15     4672.41     5386.10    176.59 o 
   1   8  15    16094.65    16531.03    232.91 o 
   2   8  15     1382.53     1651.07     98.03 o 
   3   8  15     3593.52     3915.60    156.46 o 
   0   0  16    69312.12    74168.78   1614.18 o 
   1   0  16       64.53       81.70     43.67 o 
   2   0  16    53379.51    48629.41    793.80 o 
   3   0  16     1415.64     1379.14     75.12 o 
   4   0  16     1000.85      986.87     65.68 o 
   5   0  16      280.19      330.79     53.16 o 
   6   0  16     3315.50     3526.54    180.62 o 
   7   0  16      214.55      253.45     40.94 o 
   8   0  16    55403.79    49490.05   3156.20 o 
   9   0  16        8.98      -45.99     37.33 o 
  10   0  16    33926.40    31503.42   2095.42 o 
  11   0  16       40.64       21.57     73.79 o 
  12   0  16     8001.59     7684.05    398.86 o 
   1   1  16     1991.81     2004.43    112.96 o 
   2   1  16     1629.19     1892.37    107.34 o 
   3   1  16    41621.33    41003.38    897.74 o 
   4   1  16     2126.61     2079.24     62.16 o 
   5   1  16    70003.97    68899.08   1371.19 o 
   6   1  16      185.70      191.03     27.85 o 
   7   1  16    15052.13    14625.10    562.03 o 
   8   1  16     1211.09     1107.50     73.40 o 
   9   1  16      200.29      178.52     32.93 o 
  10   1  16      496.76      437.84     45.62 o 
  11   1  16    15905.48    14495.97    526.36 o 
  12   1  16       12.24       53.56     40.04 o 
   0   2  16    60195.96    53888.41    868.19 o 
   1   2  16     1964.12     1955.48     74.88 o 
   2   2  16    11068.52    11020.60    327.41 o 
   3   2  16      297.12      306.74     30.66 o 
   4   2  16       19.66       28.96     24.28 o 
   5   2  16      668.62      698.55     43.69 o 
   6   2  16    17056.42    17495.14    452.80 o 
   7   2  16      760.05      841.68     70.79 o 
   8   2  16    30889.24    30004.11    804.23 o 
   9   2  16      539.11      609.64     49.77 o 
  10   2  16    21211.54    20318.37    833.04 o 
  11   2  16      837.03      800.43     75.32 o 
  12   2  16     6444.79     5900.75    327.75 o 
   1   3  16     5921.28     6019.02    161.94 o 
   2   3  16     1361.08     1354.74     58.84 o 
   3   3  16    24044.70    24389.38    473.20 o 
   4   3  16      347.41      332.58     32.43 o 
   5   3  16    29967.35    30915.11    776.85 o 
   6   3  16        6.03      -15.63     30.13 o 
   7   3  16     5483.30     5879.01    254.09 o 
   8   3  16        8.95       -6.89     31.73 o 
   9   3  16      287.41      283.62     40.64 o 
  10   3  16      121.87       64.04     37.74 o 
  11   3  16     6827.83     7118.88    257.08 o 
   0   4  16    18913.55    18693.59   1001.34 o 
   1   4  16       80.72       57.06     32.25 o 
   2   4  16    15448.48    14962.83    199.48 o 
   3   4  16      130.36       82.42     32.81 o 
   4   4  16        3.02       47.52     49.74 o 
   5   4  16      932.65      939.88     60.90 o 
   6   4  16      917.85      972.49     68.59 o 
   7   4  16       30.73       86.17     50.16 o 
   8   4  16    11135.76    10725.77    256.44 o 
   9   4  16       63.82       90.43     75.56 o 
  10   4  16     8582.46     8710.06    250.14 o 
   1   5  16       76.46       54.96     32.67 o 
   2   5  16       68.73      108.19     35.72 o 
   3   5  16     5459.30     5302.10    128.40 o 
   4   5  16       32.96      102.63     37.04 o 
   5   5  16     7903.21     8251.48    301.71 o 
   6   5  16       94.59       82.17     37.63 o 
   7   5  16     1712.03     1808.46     90.14 o 
   8   5  16      696.16      774.83     69.47 o 
   9   5  16      151.23       75.53     50.30 o 
   0   6  16     1813.70     2158.19    140.66 o 
   1   6  16      202.86      225.63     46.02 o 
   2   6  16      125.60       99.10     38.48 o 
   3   6  16      105.57       48.91     35.94 o 
   4   6  16        4.72       18.31     34.19 o 
   5   6  16       45.37       39.50     41.65 o 
   6   6  16      825.63      648.19     66.14 o 
   7   6  16      378.14      376.02     59.86 o 
   8   6  16     1693.81     1940.35    118.66 o 
   1   7  16        0.84       23.15     41.03 o 
   2   7  16      563.49      454.44     49.15 o 
   3   7  16      707.46      606.25     58.55 o 
   4   7  16       18.37      107.42     49.47 o 
   5   7  16      901.73      778.41     74.99 o 
   6   7  16       96.25      156.24     67.60 o 
   0   8  16     2070.27     2301.34    127.93 o 
   1   8  16      843.95     1000.54     75.54 o 
   2   8  16     1366.53     1528.02     97.60 o 
   1   1  17      303.57      308.34     42.21 o 
   2   1  17       23.47       64.26     32.01 o 
   3   1  17       58.21       97.58     26.09 o 
   4   1  17      932.95      987.09     47.94 o 
   5   1  17      812.31      927.92     46.37 o 
   6   1  17     1172.97     1299.99     55.35 o 
   7   1  17      188.39      163.71     31.04 o 
   8   1  17      226.27      214.75     33.78 o 
   9   1  17       40.13       23.52     30.28 o 
  10   1  17      345.78      317.01     42.33 o 
  11   1  17      304.23      368.41     46.31 o 
   0   2  17     8849.95     8609.10    407.78 o 
   1   2  17     7405.28     6883.12    197.45 o 
   2   2  17     2255.82     2420.13    110.26 o 
   3   2  17      950.04      990.53     55.31 o 
   4   2  17      164.27      179.80     29.24 o 
   5   2  17      306.48      330.90     40.19 o 
   6   2  17     5234.67     5382.92    174.67 o 
   7   2  17     3469.58     3523.83    125.39 o 
   8   2  17     4826.72     4867.34    120.56 o 
   9   2  17     5629.83     5193.64    168.89 o 
  10   2  17     3712.38     3606.60    152.24 o 
  11   2  17      758.71      798.66     71.28 o 
   1   3  17     4583.13     4481.59    136.59 o 
   2   3  17    11814.64    11661.18    284.54 o 
   3   3  17     2794.28     2807.65     73.72 o 
   4   3  17    23175.25    24181.50    536.01 o 
   5   3  17     8536.34     9043.37    225.80 o 
   6   3  17    10221.65     9962.74    264.50 o 
   7   3  17     4705.95     4641.65    130.98 o 
   8   3  17     1988.75     2016.25     82.34 o 
   9   3  17        0.07       20.92     33.52 o 
  10   3  17       31.14       44.46     36.54 o 
  11   3  17      906.10      958.11     80.23 o 
   0   4  17    19947.67    19463.81    876.87 o 
   1   4  17    17492.21    17591.13    482.26 o 
   2   4  17     7380.06     7293.94    138.49 o 
   3   4  17     2974.75     3180.37     91.51 o 
   4   4  17      100.47      105.27     39.39 o 
   5   4  17       21.29       58.65     29.41 o 
   6   4  17     5364.44     5321.24    135.65 o 
   7   4  17     6800.69     6731.19    202.76 o 
   8   4  17     6236.71     6406.92    196.34 o 
   9   4  17    11279.85    11060.11    286.33 o 
  10   4  17     6959.37     7076.31    259.80 o 
   1   5  17     1064.37     1010.23     60.19 o 
   2   5  17     9093.62     9595.33    185.13 o 
   3   5  17    17491.97    17784.45    285.29 o 
   4   5  17    15699.25    16126.09    234.64 o 
   5   5  17     7350.70     7632.48    201.68 o 
   6   5  17     3649.27     3978.08    108.13 o 
   7   5  17     3413.50     3580.04    140.18 o 
   8   5  17      197.79      228.11     51.22 o 
   9   5  17       61.81       51.50     44.94 o 
   0   6  17    22578.39    24201.12    763.60 o 
   1   6  17    22311.06    22837.04    411.32 o 
   2   6  17     5888.75     6403.52    202.49 o 
   3   6  17     2726.32     2720.67     93.27 o 
   4   6  17      166.77      128.09     41.02 o 
   5   6  17     1533.52     1641.57     82.64 o 
   6   6  17     3156.65     3283.07    116.26 o 
   7   6  17     8765.53     8689.62    427.99 o 
   1   7  17     1234.55     1192.45     97.27 o 
   2   7  17    11299.94    12295.20    240.35 o 
   3   7  17    13381.92    14330.08    386.13 o 
   4   7  17    19678.56    19656.77    318.46 o 
   5   7  17    13166.75    13814.43    423.24 o 
   0   0  18     7206.02     8106.22    317.34 o 
   1   0  18    53911.68    55994.69   1490.09 o 
   2   0  18     3441.86     3468.42    143.45 o 
   3   0  18    38916.38    35119.08    508.77 o 
   4   0  18     1623.48     1606.87     86.90 o 
   5   0  18       98.00       75.71     40.58 o 
   6   0  18     6735.68     7039.43    415.26 o 
   7   0  18    16831.96    16759.29   1119.68 o 
   8   0  18      195.04      128.32     56.54 o 
   9   0  18    40037.82    37302.98   2521.92 o 
  10   0  18     2241.99     2119.29    198.74 o 
  11   0  18    14091.77    13547.82   1039.12 o 
   1   1  18     3117.36     3349.02    132.90 o 
   2   1  18     8074.18     8275.25    406.41 o 
   3   1  18     1034.83     1103.58     51.39 o 
   4   1  18    50850.94    49003.37   1114.22 o 
   5   1  18     2587.15     2653.86     85.56 o 
   6   1  18    51412.95    51319.11   2011.25 o 
   7   1  18     3782.40     3881.45    202.70 o 
   8   1  18     9887.40     9397.60    331.04 o 
   9   1  18       58.85       78.14     32.26 o 
  10   1  18     6456.87     5984.82    244.82 o 
  11   1  18      700.60      697.07     56.87 o 
   0   2  18     2008.11     2091.93    177.87 o 
   1   2  18    36018.13    34070.60    993.53 o 
   2   2  18     1865.36     1880.60     78.35 o 
   3   2  18     7784.43     8035.50    220.88 o 
   4   2  18      412.44      424.31     52.49 o 
   5   2  18     1035.64     1202.63     56.55 o 
   6   2  18     2342.83     2548.40     77.59 o 
   7   2  18    16977.13    17496.13    649.80 o 
   8   2  18     1550.58     1613.67    103.50 o 
   9   2  18    18203.21    18053.56    590.81 o 
  10   2  18     1243.73     1154.24     71.31 o 
  11   2  18    11229.70    10190.60    386.47 o 
   1   3  18        1.34      -21.41     33.84 o 
   2   3  18    11787.24    11348.68    235.54 o 
   3   3  18     1993.54     2028.17     65.89 o 
   4   3  18    15908.20    16446.76    384.44 o 
   5   3  18      233.33      274.89     42.37 o 
   6   3  18    19380.52    19599.71    746.77 o 
   7   3  18      684.65      632.52     53.65 o 
   8   3  18     2322.72     2376.25    160.29 o 
   9   3  18       53.20       23.81     33.91 o 
  10   3  18     1040.06     1142.92    159.76 o 
   0   4  18     1474.94     1600.55    106.81 o 
   1   4  18    17388.46    17106.55    630.10 o 
   2   4  18      440.55      389.05     51.21 o 
   3   4  18     7267.60     7352.18    245.86 o 
   4   4  18       31.78       23.25     31.42 o 
   5   4  18      174.83      203.46     36.47 o 
   6   4  18      807.11      710.34     56.79 o 
   7   4  18     4022.92     4038.54    216.87 o 
   8   4  18      145.94      179.58     47.28 o 
   9   4  18    11184.38    11254.24    342.19 o 
  10   4  18      462.64      450.54     82.63 o 
   1   5  18      187.21      231.76     46.70 o 
   2   5  18      231.55      197.70     42.20 o 
   3   5  18      990.94     1155.32     69.04 o 
   4   5  18     3299.01     3395.54    127.75 o 
   5   5  18       74.57       88.33     37.78 o 
   6   5  18     3642.73     3722.66    107.75 o 
   7   5  18      352.93      507.36     73.44 o 
   8   5  18      526.37      514.79     95.60 o 
   0   6  18      529.31      547.80     95.54 o 
   1   6  18       33.97       72.56     38.82 o 
   2   6  18      127.13      160.65     44.58 o 
   3   6  18       66.66       46.04     37.76 o 
   4   6  18      239.67      246.99     46.58 o 
   5   6  18      461.32      451.68     55.65 o 
   6   6  18        1.67       -1.84     48.59 o 
   7   6  18      624.48      624.64    124.69 o 
   1   7  18       22.68       55.94     57.81 o 
   2   7  18       30.30       87.95     53.39 o 
   3   7  18       74.50      155.80     48.48 o 
   4   7  18       90.41       76.78     51.22 o 
   5   7  18       19.88       73.43     52.08 o 
   1   1  19        3.86       32.80     31.32 o 
   2   1  19     1948.08     2051.75     83.95 o 
   3   1  19      182.45      201.23     35.47 o 
   4   1  19     2542.25     2738.29     77.19 o 
   5   1  19       72.82       68.17     30.50 o 
   6   1  19      244.28      235.17     42.12 o 
   7   1  19      382.53      343.14     41.62 o 
   8   1  19       50.81       25.14     29.23 o 
   9   1  19      300.92      245.75     41.49 o 
  10   1  19      156.76       97.76     37.74 o 
  11   1  19     1194.06     1014.46     66.12 o 
   0   2  19     2374.03     2131.24    122.54 o 
   1   2  19     2817.85     2883.88    108.29 o 
   2   2  19     9235.48     9126.47    376.05 o 
   3   2  19      333.58      382.00     37.76 o 
   4   2  19      969.83     1056.02     59.01 o 
   5   2  19       28.77       11.63     29.43 o 
   6   2  19     4442.65     4628.98    123.83 o 
   7   2  19       21.33       -1.96     28.14 o 
   8   2  19     9727.71     9397.72    392.75 o 
   9   2  19      204.77      347.12     48.08 o 
  10   2  19     4383.74     3972.85    116.61 o 
   1   3  19     5403.47     5199.92    198.69 o 
   2   3  19     4288.56     4296.02    158.97 o 
   3   3  19    12805.30    12544.72    338.13 o 
   4   3  19     1203.38     1376.44     77.93 o 
   5   3  19    16078.17    16249.97    583.93 o 
   6   3  19     2977.88     2900.52     93.77 o 
   7   3  19     8398.00     8068.82    263.60 o 
   8   3  19       56.97       59.38     35.86 o 
   9   3  19      324.26      308.89     52.03 o 
  10   3  19        7.58       -1.38     40.05 o 
   0   4  19    22169.25    23062.63   1850.55 o 
   1   4  19     2678.64     2499.43     94.71 o 
   2   4  19    13321.59    13027.50    414.29 o 
   3   4  19      670.00      689.56     62.70 o 
   4   4  19     1739.66     1758.21     91.87 o 
   5   4  19       11.22       63.53     48.27 o 
   6   4  19     5115.33     4982.29    164.33 o 
   7   4  19     1901.40     1844.50    106.05 o 
   8   4  19    13480.43    13849.67    453.08 o 
   9   4  19     1426.20     1510.23    116.64 o 
   1   5  19     8199.09     7964.45    331.69 o 
   2   5  19     2608.43     2556.10    104.30 o 
   3   5  19    19098.21    19229.63    465.78 o 
   4   5  19     7758.39     7775.08    191.45 o 
   5   5  19    14724.95    15193.93    464.84 o 
   6   5  19      631.73      671.76     69.49 o 
   7   5  19     7253.10     7046.23    349.83 o 
   8   5  19      407.34      523.48     77.70 o 
   0   6  19    11689.33    12865.98    514.04 o 
   1   6  19     6166.53     6723.83    300.39 o 
   2   6  19    21521.29    22034.39    561.91 o 
   3   6  19      258.21      219.85     45.08 o 
   4   6  19      793.49      666.72     71.85 o 
   5   6  19      282.06      326.59     51.04 o 
   6   6  19     6225.55     6429.79    274.09 o 
   1   7  19     5246.01     5511.71    163.33 o 
   2   7  19     1317.33     1372.58     94.70 o 
   3   7  19    17243.55    19336.28    379.72 o 
   4   7  19     3485.48     3696.41    151.75 o 
   0   0  20    38391.61    39193.33    961.30 o 
   1   0  20    22123.79    22717.14    671.35 o 
   2   0  20    19493.10    20151.34    414.99 o 
   3   0  20     7187.08     6915.69    224.45 o 
   4   0  20      219.24      183.99     49.49 o 
   5   0  20      937.65     1025.74     80.25 o 
   6   0  20    12622.51    12621.18    804.74 o 
   7   0  20     3260.67     3130.94    233.08 o 
   8   0  20    25035.07    22748.08   1726.86 o 
   9   0  20     5763.78     5531.65    612.20 o 
  10   0  20    25755.22    23092.69   2097.24 o 
  11   0  20     5088.23     4785.76    236.10 o 
   1   1  20      710.78      719.87     57.36 o 
   2   1  20    10296.62    10229.37    393.40 o 
   3   1  20    26710.41    25986.91    635.26 o 
   4   1  20    17867.31    17322.15    334.33 o 
   5   1  20    21307.26    20784.70    363.29 o 
   6   1  20    15509.86    15353.12    853.65 o 
   7   1  20     6282.48     6081.13    239.34 o 
   8   1  20      200.66      141.68     38.88 o 
   9   1  20      708.25      549.38     52.59 o 
  10   1  20     1260.72     1182.46     69.78 o 
   0   2  20    25262.64    23553.22   1369.08 o 
   1   2  20    15179.70    14279.63    468.75 o 
   2   2  20     6863.74     6621.98    244.12 o 
   3   2  20     1188.74     1244.35     57.44 o 
   4   2  20       30.41       28.78     27.00 o 
   5   2  20      725.37      816.18     57.45 o 
   6   2  20     3363.84     3516.68    167.70 o 
   7   2  20     3409.77     3470.00    207.59 o 
   8   2  20    15018.10    15341.55    615.27 o 
   9   2  20     7592.46     7261.26    340.18 o 
  10   2  20     6541.05     5841.88    341.75 o 
   1   3  20     2719.91     2671.45    105.46 o 
   2   3  20     4046.41     3957.49    107.34 o 
   3   3  20    14800.07    14742.70    475.39 o 
   4   3  20     8491.29     8418.36    329.14 o 
   5   3  20    19371.19    20225.90    583.24 o 
   6   3  20     2675.06     2686.22    143.18 o 
   7   3  20     4049.74     3899.18    111.44 o 
   8   3  20     1013.81      976.07     82.56 o 
   9   3  20      150.76      118.22     40.73 o 
  10   3  20      470.53      397.26     84.04 o 
   0   4  20     9616.24     9649.46    370.11 o 
   1   4  20     9663.50     8821.71    182.93 o 
   2   4  20     6498.64     6183.78    155.40 o 
   3   4  20     1372.95     1142.73    164.33 o 
   4   4  20      311.58      275.86     90.24 o 
   5   4  20      421.99      397.81     67.42 o 
   6   4  20     3890.62     3731.72    183.52 o 
   7   4  20     1650.91     1753.53     92.21 o 
   8   4  20     4204.23     4241.33    243.52 o 
   9   4  20     1298.50     1223.69    107.42 o 
   1   5  20      993.10     1078.17     77.82 o 
   2   5  20     1741.80     1830.94     94.68 o 
   3   5  20      601.28      662.32     68.87 o 
   4   5  20     1408.73     1533.25     89.10 o 
   5   5  20     1991.12     1991.43    174.55 o 
   6   5  20     1071.12      999.56    154.01 o 
   7   5  20      863.84     1122.20    152.48 o 
   0   6  20       48.64      126.14    100.26 o 
   1   6  20      241.31      201.46     68.28 o 
   2   6  20       34.82       81.48     46.25 o 
   3   6  20      754.37      646.08     63.43 o 
   4   6  20        2.14      -11.99     38.45 o 
   5   6  20      112.98      205.11     57.12 o 
   6   6  20      223.72      271.20     94.54 o 
   1   7  20      121.99      104.09     89.89 o 
   2   7  20      123.04      152.69     59.74 o 
   1   1  21      669.50      693.75     57.98 o 
   2   1  21     2270.19     2351.21     91.41 o 
   3   1  21      118.73      212.68     35.01 o 
   4   1  21     3174.86     3193.88     87.19 o 
   5   1  21       49.14       76.31     32.19 o 
   6   1  21     2573.05     2526.64    118.58 o 
   7   1  21       97.43       52.02     36.75 o 
   8   1  21      937.82     1009.79     65.68 o 
   9   1  21       77.53       18.40     39.05 o 
  10   1  21      398.43      380.96     52.06 o 
   0   2  21      315.10      287.47     65.67 o 
   1   2  21     6982.02     6764.41    164.91 o 
   2   2  21      219.59      293.48     47.03 o 
   3   2  21     4377.92     4301.56    182.37 o 
   4   2  21     1362.91     1394.25     61.52 o 
   5   2  21        5.28       51.22     34.86 o 
   6   2  21        1.23      -10.50     31.87 o 
   7   2  21     3951.50     3928.27    164.45 o 
   8   2  21      579.72      573.32     57.55 o 
   9   2  21     4135.82     4093.71    222.44 o 
  10   2  21        0.21       -7.08     41.21 o 
   1   3  21      364.01      392.88     54.39 o 
   2   3  21    10779.28    10668.87    370.96 o 
   3   3  21     1543.25     1631.74    101.75 o 
   4   3  21    15733.50    15818.40    728.88 o 
   5   3  21      189.08      240.31     50.50 o 
   6   3  21    11454.05    12065.78    641.00 o 
   7   3  21       52.41       50.96     38.13 o 
   8   3  21     1004.70     1116.61    122.56 o 
   9   3  21        1.28        9.67     37.55 o 
   0   4  21        3.54        3.67     70.69 o 
   1   4  21    23091.07    21565.19    621.27 o 
   2   4  21      603.53      625.12     64.73 o 
   3   4  21     5774.24     5730.87    225.93 o 
   4   4  21       26.85      -16.11     40.33 o 
   5   4  21      119.49      127.79     46.73 o 
   6   4  21       36.86       61.83     43.35 o 
   7   4  21    13079.77    13021.86    594.69 o 
   8   4  21       46.01       56.35     43.29 o 
   1   5  21      548.85      423.46     66.17 o 
   2   5  21    11610.74    11476.71    452.55 o 
   3   5  21      292.28      219.87     53.51 o 
   4   5  21    24688.04    23648.64   1635.72 o 
   5   5  21        7.87      -13.46     43.16 o 
   6   5  21    14192.58    12650.32   1307.92 o 
   7   5  21        5.82      -13.37     50.54 o 
   0   6  21       33.84       38.02     72.90 o 
   1   6  21    20513.04    22485.37    989.67 o 
   2   6  21      734.19      672.63     73.32 o 
   3   6  21    10068.22     9862.04    385.77 o 
   4   6  21      203.03      162.64     49.64 o 
   5   6  21      755.91      776.24     91.69 o 
   0   0  22    45632.94    47158.71   1134.90 o 
   1   0  22    14328.81    14997.35    379.66 o 
   2   0  22    22047.29    21830.91    733.67 o 
   3   0  22    10926.78    11003.31    328.90 o 
   4   0  22     1763.70     1746.51     98.89 o 
   5   0  22     4249.05     3745.50    243.31 o 
   6   0  22     6966.24     6707.84    471.78 o 
   7   0  22     4494.80     4454.88    401.68 o 
   8   0  22    24378.22    23586.43   3394.05 o 
   9   0  22     5499.00     5564.23    711.84 o 
  10   0  22    13804.17    13027.08   1197.43 o 
   1   1  22     2185.22     2229.24     88.48 o 
   2   1  22     7210.88     7079.25    203.15 o 
   3   1  22    15085.06    14940.21    372.63 o 
   4   1  22     6205.63     5927.31    120.72 o 
   5   1  22    24152.79    23254.04    469.81 o 
   6   1  22     6568.59     6822.16    326.61 o 
   7   1  22     5909.23     6078.78    315.18 o 
   8   1  22     4913.92     4423.46    407.33 o 
   9   1  22        8.01      -18.67     39.01 o 
   0   2  22    26496.36    26484.71   1651.85 o 
   1   2  22     8009.75     8046.19    174.63 o 
   2   2  22    10045.65    10159.86    243.07 o 
   3   2  22     5047.39     4858.02    146.63 o 
   4   2  22      110.58      110.86     37.56 o 
   5   2  22       21.47        1.44     33.67 o 
   6   2  22     3871.83     4016.49    251.95 o 
   7   2  22     3948.46     3936.64    279.48 o 
   8   2  22    11430.22    11372.19    660.60 o 
   9   2  22     2037.32     2086.97    158.95 o 
   1   3  22     1079.67     1056.68     88.82 o 
   2   3  22     2486.33     2393.08    100.14 o 
   3   3  22    10667.52    10287.45    320.05 o 
   4   3  22     4076.44     4300.86    304.53 o 
   5   3  22    15844.65    16426.16    480.00 o 
   6   3  22     9643.18     9606.14    379.62 o 
   7   3  22     5475.95     5495.40    160.93 o 
   8   3  22      579.32      558.01     58.69 o 
   9   3  22       30.75      -32.40     40.20 o 
   0   4  22     9340.69     8951.87    487.66 o 
   1   4  22     1389.16     1272.04     89.51 o 
   2   4  22     3300.65     3219.98    122.60 o 
   3   4  22     3058.40     3056.73    118.90 o 
   4   4  22       13.32       53.76     43.94 o 
   5   4  22      536.85      557.39     65.49 o 
   6   4  22      895.53      982.13     97.65 o 
   7   4  22     1122.47     1140.55    103.56 o 
   8   4  22     5814.19     5738.80    280.70 o 
   1   5  22      266.77      250.40     57.52 o 
   2   5  22      894.49      802.07     95.39 o 
   3   5  22     4018.03     4109.20    249.67 o 
   4   5  22       24.14      124.46     50.06 o 
   5   5  22     2777.83     2840.52    370.06 o 
   6   5  22      346.12      310.70     63.93 o 
   0   6  22      263.11      159.93     85.37 o 
   1   6  22       47.15      141.89     70.99 o 
   2   6  22       25.67      -20.74     48.08 o 
   3   6  22      152.90      152.59     53.94 o 
   4   6  22      257.48      127.08     57.67 o 
   1   1  23      271.18      263.28     45.04 o 
   2   1  23      208.27      279.60     46.33 o 
   3   1  23     1276.27     1275.78     62.13 o 
   4   1  23     2353.70     2284.98     80.44 o 
   5   1  23     2083.36     2131.81    114.10 o 
   6   1  23     1350.79     1396.31     80.31 o 
   7   1  23      905.69      865.37     99.58 o 
   8   1  23      190.77       93.13     47.30 o 
   9   1  23      262.94      223.00     55.14 o 
   0   2  23     7995.52     8167.62    705.19 o 
   1   2  23      617.52      642.72     60.84 o 
   2   2  23     2011.21     1975.95    122.05 o 
   3   2  23       16.83       64.95     31.67 o 
   4   2  23      606.23      486.62     52.97 o 
   5   2  23      235.69      170.13     49.18 o 
   6   2  23     1644.07     1612.49     81.67 o 
   7   2  23      822.77      970.68     77.68 o 
   8   2  23     3400.95     3336.95    200.60 o 
   9   2  23      506.31      542.62     76.41 o 
   1   3  23     2332.67     2321.96    141.16 o 
   2   3  23      150.35      112.24     39.59 o 
   3   3  23     6138.76     6035.81    212.74 o 
   4   3  23     1548.47     1741.84    136.34 o 
   5   3  23     9391.99    10009.60    448.30 o 
   6   3  23       99.83      121.45     50.45 o 
   7   3  23     2146.41     2273.59    168.59 o 
   8   3  23      733.07      638.87     70.16 o 
   0   4  23    11724.12    11319.63    324.60 o 
   1   4  23     3643.44     3575.12    165.22 o 
   2   4  23     7096.41     6940.43    178.21 o 
   3   4  23     1825.40     1855.78    216.41 o 
   4   4  23      867.01      871.00     85.57 o 
   5   4  23      172.60      122.09     49.58 o 
   6   4  23     5204.92     5041.75    199.12 o 
   7   4  23     1856.16     1876.90    122.39 o 
   1   5  23      835.92      874.49     79.74 o 
   2   5  23     1407.02     1457.74     96.19 o 
   3   5  23    14403.18    14449.32    769.06 o 
   4   5  23     2665.32     2792.72    179.04 o 
   5   5  23    19202.74    18419.21   1082.02 o 
   0   6  23    16766.64    17938.17    685.81 o 
   1   6  23     2629.11     2568.26    288.37 o 
   2   6  23    11764.73    12776.12    777.34 o 
   0   0  24      426.01      545.89    114.64 o 
   1   0  24    41007.95    40386.14   1117.16 o 
   2   0  24      771.80      780.83     89.86 o 
   3   0  24     3627.68     3653.35    141.04 o 
   4   0  24     2046.93     2105.74    112.60 o 
   5   0  24     2465.46     2344.91    119.03 o 
   6   0  24       29.47       11.76     48.68 o 
   7   0  24     9050.29     8577.58    929.55 o 
   8   0  24     1123.48      966.45    250.02 o 
   9   0  24    17084.92    16347.48   1023.81 o 
   1   1  24      128.77      179.12     42.53 o 
   2   1  24    19268.45    19247.82    724.63 o 
   3   1  24     4122.33     4021.01    112.30 o 
   4   1  24    35561.41    33685.77    721.93 o 
   5   1  24      856.29      848.55     65.98 o 
   6   1  24    18819.20    18140.46    651.65 o 
   7   1  24      220.46      198.91     48.14 o 
   8   1  24     2557.82     2473.64    134.31 o 
   0   2  24     2408.73     2716.87    219.72 o 
   1   2  24    30619.37    30737.46    823.69 o 
   2   2  24        3.49       58.57     38.72 o 
   3   2  24    12061.08    11926.91    301.31 o 
   4   2  24        4.67      -45.71     33.79 o 
   5   2  24      374.01      376.44     52.70 o 
   6   2  24      219.62      208.48     47.59 o 
   7   2  24     7400.44     7550.16    522.44 o 
   8   2  24     1099.60     1130.93     85.48 o 
   1   3  24      314.43      295.63     53.14 o 
   2   3  24     6357.52     6487.88    250.10 o 
   3   3  24       13.14       80.34     46.32 o 
   4   3  24    15845.54    15824.86   1009.03 o 
   5   3  24      823.54      861.42     77.73 o 
   6   3  24    14030.44    13961.16   1051.08 o 
   7   3  24       14.00       20.28     47.52 o 
   0   4  24      163.85      165.12     75.68 o 
   1   4  24     8360.27     8206.83    282.26 o 
   2   4  24      609.23      477.98     67.23 o 
   3   4  24      664.35      651.30     75.10 o 
   4   4  24      473.08      482.82     66.60 o 
   5   4  24      239.63      263.42     58.96 o 
   6   4  24      222.54      332.00     62.14 o 
   1   5  24       47.65        2.10     50.46 o 
   2   5  24      919.43      922.29     85.74 o 
   3   5  24       11.98       76.64     53.47 o 
   4   5  24     3476.92     3403.24    170.01 o 
   1   1  25      982.12     1102.52     72.80 o 
   2   1  25        8.18       78.14     39.08 o 
   3   1  25     2824.37     2877.53     88.27 o 
   4   1  25      541.66      563.51     51.62 o 
   5   1  25     1397.66     1313.65     78.52 o 
   6   1  25      664.32      610.10     61.91 o 
   7   1  25      246.50      121.98     46.31 o 
   8   1  25      238.02      199.35     58.22 o 
   0   2  25     5284.85     5826.96    591.29 o 
   1   2  25     4864.13     4904.29    139.62 o 
   2   2  25     1171.60     1137.66     77.13 o 
   3   2  25     1219.41     1312.22     66.86 o 
   4   2  25        1.91      -25.85     37.50 o 
   5   2  25       17.46      -53.62     35.75 o 
   6   2  25      470.23      495.54     66.41 o 
   7   2  25     2102.93     2006.08    179.54 o 
   1   3  25      647.52      550.35     72.88 o 
   2   3  25     3452.46     3115.24    248.61 o 
   3   3  25     4443.43     4404.72    147.91 o 
   4   3  25     4988.21     5115.81    156.96 o 
   5   3  25     2179.33     2478.84    196.29 o 
   6   3  25     5717.72     5623.97    209.51 o 
   7   3  25       18.41        9.18     48.25 o 
   0   4  25     5067.16     4914.13    210.22 o 
   1   4  25     7509.32     7167.38    250.32 o 
   2   4  25     4208.80     4069.98    144.26 o 
   3   4  25     2222.03     2218.59    115.27 o 
   4   4  25      479.35      485.89     70.60 o 
   5   4  25      181.85      100.19     53.26 o 
   1   5  25     3583.26     3051.19    155.71 o 
   2   5  25     2352.97     2290.32    122.34 o 
   3   5  25     9087.30     8877.47    286.59 o 
   0   0  26    26612.48    27518.29    776.07 o 
   1   0  26        7.35       78.55     54.16 o 
   2   0  26     5337.54     5901.45    219.90 o 
   3   0  26      182.86      241.64     57.85 o 
   4   0  26       17.10       47.27     49.63 o 
   5   0  26      156.15      140.75     57.90 o 
   6   0  26     4387.92     3932.57    540.88 o 
   7   0  26      127.92      181.91     76.93 o 
   1   1  26      395.07      468.28     57.04 o 
   2   1  26      802.46      851.83     90.58 o 
   3   1  26    17980.66    18489.51    624.59 o 
   4   1  26      434.23      468.93     50.01 o 
   5   1  26    24050.91    22678.60    377.46 o 
   6   1  26     1876.42     1699.82     88.86 o 
   7   1  26     8039.69     8063.73    370.76 o 
   0   2  26    27680.15    27890.84   2155.52 o 
   1   2  26     1023.35     1019.33     92.55 o 
   2   2  26    15472.31    15908.35    771.45 o 
   3   2  26      509.46      498.90     50.95 o 
   4   2  26      353.79      374.98     58.61 o 
   5   2  26       71.77       46.62     48.33 o 
   6   2  26     3047.99     2858.09    187.34 o 
   7   2  26      263.85      365.29     63.80 o 
   1   3  26      356.75      326.40     55.65 o 
   2   3  26       13.99      -11.01     48.56 o 
   3   3  26     7499.54     7531.08    194.03 o 
   4   3  26     1070.05     1017.11     87.32 o 
   5   3  26    12449.71    12485.26    394.20 o 
   6   3  26      229.70      305.28     63.19 o 
   0   4  26     7486.48     6918.48    253.65 o 
   1   4  26       20.46      143.58     67.78 o 
   2   4  26     1085.25     1194.11    104.85 o 
   3   4  26       22.29        0.98     51.89 o 
   4   4  26      387.34      345.42     69.23 o 
   1   1  27       14.43       78.62     41.51 o 
   2   1  27     2196.46     2202.21    107.97 o 
   3   1  27       16.76       77.43     34.80 o 
   4   1  27      703.28      698.88     58.00 o 
   5   1  27      750.81      796.32     68.96 o 
   6   1  27     1002.90      901.32     74.41 o 
   0   2  27       19.95       74.19     59.37 o 
   1   2  27     7061.72     7190.09    351.28 o 
   2   2  27      517.70      641.46     64.72 o 
   3   2  27     1737.66     1767.07     87.90 o 
   4   2  27       70.00       76.69     44.00 o 
   5   2  27      109.67      105.68     69.49 o 
   6   2  27       53.06      -51.09     48.40 o 
   1   3  27     1432.06     1442.23    116.74 o 
   2   3  27     3091.37     3429.89    185.21 o 
   3   3  27     1000.50     1075.47     89.61 o 
   4   3  27     6474.17     6328.65    363.28 o 
   5   3  27     3388.06     3474.94    387.10 o 
   0   4  27     3294.65     3519.85    189.23 o 
   1   4  27     9431.50     9486.46    515.85 o 
   2   4  27     1644.48     1848.48    113.98 o 
   3   4  27     4436.48     4529.20    235.64 o 
   0   0  28     2053.49     2041.07    191.97 o 
   1   0  28    11838.08    12062.50    323.54 o 
   2   0  28     4287.83     4737.15    193.19 o 
   3   0  28    11153.42    11296.99    373.08 o 
   4   0  28      117.89       93.85     57.03 o 
   5   0  28      491.07      453.54     75.33 o 
   1   1  28      772.61      794.96     70.29 o 
   2   1  28     8237.63     8840.80    193.57 o 
   3   1  28     2521.71     2869.88    119.95 o 
   4   1  28    12694.19    13334.00    438.11 o 
   5   1  28     7509.45     7511.20    301.84 o 
   0   2  28    10109.02    10470.44    306.62 o 
   1   2  28    15209.39    15288.87    427.81 o 
   2   2  28     6208.81     5977.14    422.72 o 
   3   2  28     5299.71     5398.10    208.72 o 
   4   2  28      205.50      248.74     57.06 o 
   1   3  28       78.42       97.94     48.14 o 
   2   3  28     6556.07     6383.41    206.35 o 
   3   3  28     2850.81     2733.48    281.95 o 
   1   1  29     1130.06      995.91     76.49 o 
   2   1  29        5.71       27.03     43.05 o 
   3   1  29     1311.52     1161.84     68.42 o 
   4   1  29       28.96      139.88     48.04 o 
   0   2  29     3742.76     3927.94    290.41 o 
   1   2  29        8.37      140.31     47.59 o 
   2   2  29      736.42      799.53     67.46 o 
   3   2  29        5.72       77.80     49.23 o 
   0   0  30     2026.34     2167.35    201.80 o 
   1   0  30    12291.06    12427.27    336.62 o 
   2   0  30     6250.87     6222.09    461.27 o 
   1   1  30      258.52      237.72     51.82 o 
   2   1  30     4103.55     4278.94    157.96 o 
                                                 
